# Supplementary material for: 1-Do­decyl­indoline-2,3-dione
Source: Acta Crystallogr Sect E Struct Rep Online. 2014 Jan 31;70(Pt 2):o229. doi: 10.1107/S1600536814001792 (PMC3998367; doi:10.1107/S1600536814001792)
Supplement: Supplementary file 1 [file e-70-0o229-sup1.cif]

##############################################################################
#                                                                            #
# This CIF contains the data in a paper accepted for publication in          #
# Acta Crystallographica Section E. It conforms to the requirements of       #
# Notes for Authors for Acta Crystallographica Section E, and has been       #
# peer reviewed under the auspices of the IUCr Commission on Journals.       #
#                                                                            #
# Full details of the Crystallographic Information File format               #
# are given in the paper "The Crystallographic Information File (CIF):       #
# a New Standard Archive File for Crystallography" by S. R. Hall, F. H.      #
# Allen and I. D. Brown [Acta Cryst. (1991), A47, 655-685].                  #
#                                                                            #
# The current version of the core CIF dictionary is obtainable from          #
# ftp://ftp.iucr.org/pub/cif_core.dic.                                       #
#                                                                            #
# Software is freely available for graphical display of the structure(s)     #
# in this CIF. For information consult the CIF software page                 #
# http://www.iucr.org/resources/cif/software.                                #
#                                                                            #
# This file may be used for bona fide research purposes within the           #
# scientific community so long as proper attribution is given to the journal # 
# article from which it was obtained.                                        #
#                                                                            #
##############################################################################
data_I
_database_code_depnum_ccdc_archive 'CCDC 983507'
_audit_creation_method     SHELXL-97
_journal_date_recd_electronic     2014-01-23
_journal_date_accepted     2014-01-24
_journal_name_full     'Acta Crystallographica, Section E'
_journal_year     2014
_journal_volume     70
_journal_issue      2
_journal_page_first     o229
_journal_page_last     o229
_journal_paper_category     QO
_journal_paper_doi     10.1107/S1600536814001792
_journal_coeditor_code     RZ5103
_publ_contact_author
;
Fatima-Zahrae Qachchachi
Laboratoire de Chimie Organique Appliqu\'ee, Universit\'e Sidi Mohamed
Ben Abdallah, Facult\'e des Sciences et Techniques, Route d'Immouzzer,
BP 2202 F\`es, Morocco
;
_publ_contact_author_email     'fatimazahrae_qachchachi@yahoo.fr'
_publ_contact_author_fax     '212 537 77 54 40'
_publ_section_title
;
1-Dodecylindoline-2,3-dione
;
loop_
    _publ_author_name
    _publ_author_address
    'Qachchachi, Fatima-Zahrae'
;
Laboratoire de Chimie Organique Appliqu\'ee,
Universit\'e Sidi Mohamed Ben Abdallah, Facult\'e des Sciences et Techniques,
Route d'Immouzzer,
BP 2202 F\`es, Morocco
;
    'Ouazzani Chahdi, Fouad'
;
Laboratoire de Chimie Organique Appliqu\'ee,
Universit\'e Sidi Mohamed Ben Abdallah, Facult\'e des Sciences et Techniques,
Route d'Immouzzer,
BP 2202 F\`es, Morocco
;
    'Misbahi, Houria'
;
Institut National des Plantes M\'edicinales et Aromatiques,
Universit\'e Sidi Mohamed Ben Abdallah, F\`es, Morocco
;
    'Bodensteiner, Michael'
;
X-Ray Structure Analysis, University of Regensburg, D-93053 Regensburg,
Germany
;
    'El Ammari, Lahcen'
;
Laboratoire de Chimie du Solide Appliqu\'ee, Facult\'e des Sciences,
Universit\'e Mohammed V-Agdal, Avenue Ibn Battouta, BP 1014, Rabat, Morocco
;
_chemical_name_systematic
;
1-Dodecylindoline-2,3-dione
;
_chemical_name_common     ?
_chemical_formula_moiety     'C20 H29 N O2'
_chemical_formula_sum     'C20 H29 N O2'
_chemical_formula_iupac     'C20 H29 N O2'
_chemical_formula_weight     315.44
_chemical_melting_point     ?
_symmetry_cell_setting     monoclinic
_symmetry_space_group_name_H-M     'P 21/c'
_symmetry_space_group_name_Hall     '-P 2ybc'
loop_
    _symmetry_equiv_pos_as_xyz
    'x, y, z'
    '-x, y+1/2, -z+1/2'
    '-x, -y, -z'
    'x, -y-1/2, z-1/2'
_cell_length_a     25.2013(7)
_cell_length_b     4.66818(9)
_cell_length_c     15.7013(4)
_cell_angle_alpha     90.00
_cell_angle_beta     104.926(3)
_cell_angle_gamma     90.00
_cell_volume     1784.84(7)
_cell_formula_units_Z     4
_cell_measurement_reflns_used     6237
_cell_measurement_theta_min     5.4280
_cell_measurement_theta_max     73.7570
_cell_measurement_temperature     123.0(2)
_exptl_crystal_description     'plate'
_exptl_crystal_colour     'clear light orange'
_exptl_crystal_size_max     0.1215
_exptl_crystal_size_mid     0.1117
_exptl_crystal_size_min     0.0382
_exptl_crystal_density_diffrn     1.174
_exptl_crystal_density_meas     ?
_exptl_crystal_density_method     'not measured'
_exptl_crystal_F_000     688
_exptl_absorpt_coefficient_mu     0.582
_exptl_absorpt_correction_type     analytical
_exptl_absorpt_process_details
;
[CrysAlis PRO (Oxford Diffraction, 2012); analytical numeric absorption
correction using a multi-faceted crystal model (Clark & Reid, 1995)]
;
_exptl_absorpt_correction_T_min     0.942
_exptl_absorpt_correction_T_max     0.979
_diffrn_ambient_temperature     123(2)
_diffrn_radiation_type     'Cu K\a'
_diffrn_radiation_wavelength     1.54184
_diffrn_radiation_source     'SuperNova (Cu) X-ray Source'
_diffrn_radiation_monochromator     'mirror'
_diffrn_measurement_device_type
                 'Oxford Diffraction SuperNova (single source at offset, Atlas)'
_diffrn_measurement_method     '\w scans'
_diffrn_detector_area_resol_mean     10.3546
_diffrn_reflns_number     12640
_diffrn_reflns_av_R_equivalents     0.0208
_diffrn_reflns_av_sigmaI/netI     0.0170
_diffrn_reflns_theta_min     3.63
_diffrn_reflns_theta_max     73.58
_diffrn_reflns_theta_full     67.50
_diffrn_measured_fraction_theta_max     0.972
_diffrn_measured_fraction_theta_full     0.995
_diffrn_reflns_limit_h_min     -31
_diffrn_reflns_limit_h_max     30
_diffrn_reflns_limit_k_min     -5
_diffrn_reflns_limit_k_max     5
_diffrn_reflns_limit_l_min     -19
_diffrn_reflns_limit_l_max     18
_refine_special_details
;
Refinement of <i>F</i>^2^ against all reflections. The weighted <i>R</i>-factor
<i>wR</i> and goodness of fit <i>S</i> are based on <i>F</i>^2^, conventional
<i>R</i>-factors <i>R</i> are based on <i>F</i>, with <i>F</i> set to zero for
negative <i>F</i>^2^. The threshold expression of <i>F</i>^2^ >
\s(<i>F</i>^2^) is used only for calculating <i>R</i>-factors(gt) <i>etc</i>.
and is not relevant to the choice of reflections for refinement.
<i>R</i>-factors based on <i>F</i>^2^ are statistically about twice as large
as those based on <i>F</i>, and <i>R</i>- factors based on all data will be
even larger.
;
_reflns_number_total     3493
_reflns_number_gt     3039
_reflns_threshold_expression     I>2\s(I)
_refine_ls_structure_factor_coef     Fsqd
_refine_ls_matrix_type     full
_refine_ls_R_factor_all     0.0407
_refine_ls_R_factor_gt     0.0349
_refine_ls_wR_factor_gt     0.0946
_refine_ls_wR_factor_ref     0.1001
_refine_ls_goodness_of_fit_ref     1.022
_refine_ls_restrained_S_all     1.022
_refine_ls_number_reflns     3493
_refine_ls_number_parameters     208
_refine_ls_number_restraints     0
_refine_ls_hydrogen_treatment     constr
_refine_ls_weighting_scheme     calc
_refine_ls_weighting_details
         'calc w=1/[\s^2^(Fo^2^)+(0.0528P)^2^+0.4135P] where P=(Fo^2^+2Fc^2^)/3'
_atom_sites_solution_hydrogens     geom
_atom_sites_solution_primary     direct
_atom_sites_solution_secondary     difmap
_refine_ls_shift/su_max     0.001
_refine_ls_shift/su_mean     0.000
_refine_diff_density_max     0.294
_refine_diff_density_min     -0.203
_refine_ls_extinction_method     none
_refine_ls_extinction_coef     ?
loop_
    _atom_type_symbol
    _atom_type_description
    _atom_type_scat_dispersion_real
    _atom_type_scat_dispersion_imag
    _atom_type_scat_source
    'C' 'C' 0.0181 0.0091
                         'International Tables Vol C Tables 4.2.6.8 and 6.1.1.4'
    'H' 'H' 0.0000 0.0000
                         'International Tables Vol C Tables 4.2.6.8 and 6.1.1.4'
    'N' 'N' 0.0311 0.0180
                         'International Tables Vol C Tables 4.2.6.8 and 6.1.1.4'
    'O' 'O' 0.0492 0.0322
                         'International Tables Vol C Tables 4.2.6.8 and 6.1.1.4'
_computing_data_collection     'CrysAlis PRO (Oxford Diffraction, 2012)'
_computing_cell_refinement     'CrysAlis PRO (Oxford Diffraction, 2012)'
_computing_data_reduction     'CrysAlis PRO (Oxford Diffraction, 2012)'
_computing_structure_solution     'SHELXS97 (Sheldrick, 2008)'
_computing_structure_refinement     'SHELXL97 (Sheldrick, 2008)'
_computing_molecular_graphics     'ORTEP-3 for Windows (Farrugia, 2012)'
_computing_publication_material
                            'WinGX (Farrugia, 2012) and publCIF (Westrip, 2010)'
loop_
    _atom_site_type_symbol
    _atom_site_label
    _atom_site_fract_x
    _atom_site_fract_y
    _atom_site_fract_z
    _atom_site_U_iso_or_equiv
    _atom_site_adp_type
    _atom_site_calc_flag
    _atom_site_refinement_flags
    _atom_site_occupancy
    _atom_site_symmetry_multiplicity
    _atom_site_disorder_assembly
    _atom_site_disorder_group
    C C1 0.11717(4) 0.3582(2) 0.56405(7) 0.0263(2) Uani d . 1 1 . .
    C C2 0.07145(4) 0.5831(2) 0.52742(7) 0.0256(2) Uani d . 1 1 . .
    C C3 0.07308(4) 0.6313(2) 0.43624(7) 0.0221(2) Uani d . 1 1 . .
    C C4 0.11376(4) 0.4511(2) 0.41950(7) 0.0207(2) Uani d . 1 1 . .
    C C5 0.12551(4) 0.4485(2) 0.33845(7) 0.0243(2) Uani d . 1 1 . .
    H H5 0.1527 0.3249 0.3268 0.029 Uiso calc R 1 1 . .
    C C6 0.09572(4) 0.6350(2) 0.27432(7) 0.0264(2) Uani d . 1 1 . .
    H H6 0.1030 0.6382 0.2179 0.032 Uiso calc R 1 1 . .
    C C7 0.05561(4) 0.8162(2) 0.29048(7) 0.0280(2) Uani d . 1 1 . .
    H H7 0.0363 0.9419 0.2455 0.034 Uiso calc R 1 1 . .
    C C8 0.04351(4) 0.8149(2) 0.37185(7) 0.0258(2) Uani d . 1 1 . .
    H H8 0.0158 0.9361 0.3831 0.031 Uiso calc R 1 1 . .
    C C9 0.18532(4) 0.0978(2) 0.50360(8) 0.0262(2) Uani d . 1 1 . .
    H H9A 0.1802 -0.0161 0.4489 0.031 Uiso calc R 1 1 . .
    H H9B 0.1870 -0.0370 0.5529 0.031 Uiso calc R 1 1 . .
    C C10 0.23949(4) 0.2615(2) 0.52023(8) 0.0264(2) Uani d . 1 1 . .
    H H10A 0.2396 0.3770 0.4674 0.032 Uiso calc R 1 1 . .
    H H10B 0.2421 0.3951 0.5701 0.032 Uiso calc R 1 1 . .
    C C11 0.28944(4) 0.0655(2) 0.54105(8) 0.0261(2) Uani d . 1 1 . .
    H H11A 0.2866 -0.0697 0.4915 0.031 Uiso calc R 1 1 . .
    H H11B 0.2896 -0.0483 0.5943 0.031 Uiso calc R 1 1 . .
    C C12 0.34340(4) 0.2303(2) 0.55654(8) 0.0269(2) Uani d . 1 1 . .
    H H12A 0.3441 0.3339 0.5018 0.032 Uiso calc R 1 1 . .
    H H12B 0.3448 0.3748 0.6032 0.032 Uiso calc R 1 1 . .
    C C13 0.39431(4) 0.0414(3) 0.58348(8) 0.0275(2) Uani d . 1 1 . .
    H H13A 0.3930 -0.1032 0.5369 0.033 Uiso calc R 1 1 . .
    H H13B 0.3938 -0.0620 0.6383 0.033 Uiso calc R 1 1 . .
    C C14 0.44783(4) 0.2094(3) 0.59858(8) 0.0283(3) Uani d . 1 1 . .
    H H14A 0.4485 0.3105 0.5434 0.034 Uiso calc R 1 1 . .
    H H14B 0.4487 0.3563 0.6444 0.034 Uiso calc R 1 1 . .
    C C15 0.49914(4) 0.0237(3) 0.62696(8) 0.0285(3) Uani d . 1 1 . .
    H H15A 0.4984 -0.1232 0.5812 0.034 Uiso calc R 1 1 . .
    H H15B 0.4986 -0.0771 0.6822 0.034 Uiso calc R 1 1 . .
    C C16 0.55241(4) 0.1948(3) 0.64174(8) 0.0290(3) Uani d . 1 1 . .
    H H16A 0.5528 0.2957 0.5865 0.035 Uiso calc R 1 1 . .
    H H16B 0.5531 0.3416 0.6875 0.035 Uiso calc R 1 1 . .
    C C17 0.60399(4) 0.0110(3) 0.67010(8) 0.0290(3) Uani d . 1 1 . .
    H H17A 0.6033 -0.1358 0.6243 0.035 Uiso calc R 1 1 . .
    H H17B 0.6036 -0.0900 0.7254 0.035 Uiso calc R 1 1 . .
    C C18 0.65705(4) 0.1830(3) 0.68478(8) 0.0287(3) Uani d . 1 1 . .
    H H18A 0.6574 0.2838 0.6294 0.034 Uiso calc R 1 1 . .
    H H18B 0.6576 0.3302 0.7304 0.034 Uiso calc R 1 1 . .
    C C19 0.70879(4) 0.0017(3) 0.71327(8) 0.0319(3) Uani d . 1 1 . .
    H H19A 0.7083 -0.1461 0.6678 0.038 Uiso calc R 1 1 . .
    H H19B 0.7087 -0.0981 0.7689 0.038 Uiso calc R 1 1 . .
    C C20 0.76140(5) 0.1765(3) 0.72716(9) 0.0383(3) Uani d . 1 1 . .
    H H20A 0.7626 0.3204 0.7731 0.046 Uiso calc R 1 1 . .
    H H20B 0.7622 0.2724 0.6720 0.046 Uiso calc R 1 1 . .
    H H20C 0.7932 0.0491 0.7453 0.046 Uiso calc R 1 1 . .
    N N1 0.13859(4) 0.2877(2) 0.49531(6) 0.0237(2) Uani d . 1 1 . .
    O O1 0.13183(4) 0.2676(2) 0.63893(5) 0.0368(2) Uani d . 1 1 . .
    O O2 0.04303(3) 0.6876(2) 0.57083(5) 0.0350(2) Uani d . 1 1 . .
loop_
    _atom_site_aniso_label
    _atom_site_aniso_U_11
    _atom_site_aniso_U_22
    _atom_site_aniso_U_33
    _atom_site_aniso_U_12
    _atom_site_aniso_U_13
    _atom_site_aniso_U_23
    C1 0.0228(5) 0.0325(6) 0.0234(5) -0.0083(4) 0.0058(4) -0.0017(5)
    C2 0.0203(5) 0.0317(6) 0.0250(5) -0.0069(4) 0.0063(4) -0.0076(5)
    C3 0.0169(4) 0.0255(5) 0.0240(5) -0.0034(4) 0.0056(4) -0.0056(4)
    C4 0.0168(4) 0.0231(5) 0.0212(5) -0.0028(4) 0.0029(4) -0.0021(4)
    C5 0.0201(5) 0.0290(5) 0.0248(5) 0.0006(4) 0.0077(4) -0.0035(4)
    C6 0.0262(5) 0.0324(6) 0.0206(5) -0.0028(5) 0.0063(4) -0.0013(4)
    C7 0.0248(5) 0.0290(6) 0.0274(6) 0.0008(4) 0.0017(4) 0.0018(5)
    C8 0.0192(5) 0.0263(5) 0.0308(6) 0.0010(4) 0.0044(4) -0.0040(5)
    C9 0.0192(5) 0.0256(5) 0.0320(6) 0.0005(4) 0.0034(4) 0.0025(5)
    C10 0.0192(5) 0.0257(5) 0.0322(6) -0.0005(4) 0.0031(4) 0.0015(5)
    C11 0.0188(5) 0.0277(5) 0.0297(6) 0.0002(4) 0.0025(4) 0.0019(5)
    C12 0.0193(5) 0.0294(6) 0.0308(6) -0.0003(4) 0.0042(4) 0.0016(5)
    C13 0.0188(5) 0.0316(6) 0.0308(6) 0.0004(4) 0.0038(4) 0.0014(5)
    C14 0.0189(5) 0.0336(6) 0.0315(6) 0.0002(4) 0.0046(4) 0.0015(5)
    C15 0.0188(5) 0.0342(6) 0.0315(6) 0.0005(4) 0.0043(4) 0.0023(5)
    C16 0.0191(5) 0.0345(6) 0.0323(6) 0.0000(4) 0.0048(4) 0.0004(5)
    C17 0.0194(5) 0.0357(6) 0.0308(6) 0.0012(5) 0.0047(4) 0.0034(5)
    C18 0.0194(5) 0.0355(6) 0.0300(6) 0.0003(4) 0.0041(4) 0.0005(5)
    C19 0.0217(5) 0.0403(6) 0.0326(6) 0.0029(5) 0.0052(5) 0.0050(5)
    C20 0.0193(5) 0.0507(8) 0.0428(7) 0.0010(5) 0.0044(5) 0.0007(6)
    N1 0.0187(4) 0.0286(5) 0.0232(5) -0.0001(4) 0.0042(3) 0.0013(4)
    O1 0.0369(5) 0.0487(5) 0.0239(4) -0.0068(4) 0.0060(3) 0.0062(4)
    O2 0.0287(4) 0.0505(5) 0.0288(4) -0.0021(4) 0.0127(3) -0.0127(4)
_geom_special_details
;
All e.s.d.'s (except the e.s.d. in the dihedral angle between two l.s. planes)
are estimated using the full covariance matrix. The cell e.s.d.'s are taken
into account individually in the estimation of e.s.d.'s in distances, angles
and torsion angles; correlations between e.s.d.'s in cell parameters are only
used when they are defined by crystal symmetry. An approximate (isotropic)
treatment of cell e.s.d.'s is used for estimating e.s.d.'s involving l.s.
planes.
;
loop_
    _geom_bond_atom_site_label_1
    _geom_bond_atom_site_label_2
    _geom_bond_site_symmetry_2
    _geom_bond_distance
    _geom_bond_publ_flag
    C1 O1 . 1.2142(14) ?
    C1 N1 . 1.3656(14) ?
    C1 C2 . 1.5552(16) ?
    C2 O2 . 1.2113(13) ?
    C2 C3 . 1.4601(14) ?
    C3 C8 . 1.3869(16) ?
    C3 C4 . 1.4027(14) ?
    C4 C5 . 1.3789(14) ?
    C4 N1 . 1.4163(14) ?
    C5 C6 . 1.3950(16) ?
    C5 H5 . 0.9500 ?
    C6 C7 . 1.3909(16) ?
    C6 H6 . 0.9500 ?
    C7 C8 . 1.3878(15) ?
    C7 H7 . 0.9500 ?
    C8 H8 . 0.9500 ?
    C9 N1 . 1.4528(13) ?
    C9 C10 . 1.5270(14) ?
    C9 H9A . 0.9900 ?
    C9 H9B . 0.9900 ?
    C10 C11 . 1.5222(14) ?
    C10 H10A . 0.9900 ?
    C10 H10B . 0.9900 ?
    C11 C12 . 1.5265(14) ?
    C11 H11A . 0.9900 ?
    C11 H11B . 0.9900 ?
    C12 C13 . 1.5238(14) ?
    C12 H12A . 0.9900 ?
    C12 H12B . 0.9900 ?
    C13 C14 . 1.5252(14) ?
    C13 H13A . 0.9900 ?
    C13 H13B . 0.9900 ?
    C14 C15 . 1.5251(15) ?
    C14 H14A . 0.9900 ?
    C14 H14B . 0.9900 ?
    C15 C16 . 1.5275(14) ?
    C15 H15A . 0.9900 ?
    C15 H15B . 0.9900 ?
    C16 C17 . 1.5250(15) ?
    C16 H16A . 0.9900 ?
    C16 H16B . 0.9900 ?
    C17 C18 . 1.5257(15) ?
    C17 H17A . 0.9900 ?
    C17 H17B . 0.9900 ?
    C18 C19 . 1.5220(15) ?
    C18 H18A . 0.9900 ?
    C18 H18B . 0.9900 ?
    C19 C20 . 1.5239(16) ?
    C19 H19A . 0.9900 ?
    C19 H19B . 0.9900 ?
    C20 H20A . 0.9800 ?
    C20 H20B . 0.9800 ?
    C20 H20C . 0.9800 ?
loop_
    _geom_angle_atom_site_label_1
    _geom_angle_atom_site_label_2
    _geom_angle_atom_site_label_3
    _geom_angle_site_symmetry_1
    _geom_angle_site_symmetry_3
    _geom_angle
    _geom_angle_publ_flag
    O1 C1 N1 . . 126.70(11) ?
    O1 C1 C2 . . 127.24(10) ?
    N1 C1 C2 . . 106.04(9) ?
    O2 C2 C3 . . 131.26(11) ?
    O2 C2 C1 . . 123.57(10) ?
    C3 C2 C1 . . 105.16(8) ?
    C8 C3 C4 . . 121.03(10) ?
    C8 C3 C2 . . 131.64(10) ?
    C4 C3 C2 . . 107.32(9) ?
    C5 C4 C3 . . 121.28(10) ?
    C5 C4 N1 . . 128.13(9) ?
    C3 C4 N1 . . 110.58(9) ?
    C4 C5 C6 . . 117.21(9) ?
    C4 C5 H5 . . 121.4 ?
    C6 C5 H5 . . 121.4 ?
    C7 C6 C5 . . 121.95(10) ?
    C7 C6 H6 . . 119.0 ?
    C5 C6 H6 . . 119.0 ?
    C8 C7 C6 . . 120.51(10) ?
    C8 C7 H7 . . 119.7 ?
    C6 C7 H7 . . 119.7 ?
    C3 C8 C7 . . 118.01(10) ?
    C3 C8 H8 . . 121.0 ?
    C7 C8 H8 . . 121.0 ?
    N1 C9 C10 . . 112.22(9) ?
    N1 C9 H9A . . 109.2 ?
    C10 C9 H9A . . 109.2 ?
    N1 C9 H9B . . 109.2 ?
    C10 C9 H9B . . 109.2 ?
    H9A C9 H9B . . 107.9 ?
    C11 C10 C9 . . 112.92(9) ?
    C11 C10 H10A . . 109.0 ?
    C9 C10 H10A . . 109.0 ?
    C11 C10 H10B . . 109.0 ?
    C9 C10 H10B . . 109.0 ?
    H10A C10 H10B . . 107.8 ?
    C10 C11 C12 . . 112.63(9) ?
    C10 C11 H11A . . 109.1 ?
    C12 C11 H11A . . 109.1 ?
    C10 C11 H11B . . 109.1 ?
    C12 C11 H11B . . 109.1 ?
    H11A C11 H11B . . 107.8 ?
    C13 C12 C11 . . 113.86(9) ?
    C13 C12 H12A . . 108.8 ?
    C11 C12 H12A . . 108.8 ?
    C13 C12 H12B . . 108.8 ?
    C11 C12 H12B . . 108.8 ?
    H12A C12 H12B . . 107.7 ?
    C12 C13 C14 . . 113.16(9) ?
    C12 C13 H13A . . 108.9 ?
    C14 C13 H13A . . 108.9 ?
    C12 C13 H13B . . 108.9 ?
    C14 C13 H13B . . 108.9 ?
    H13A C13 H13B . . 107.8 ?
    C15 C14 C13 . . 113.73(10) ?
    C15 C14 H14A . . 108.8 ?
    C13 C14 H14A . . 108.8 ?
    C15 C14 H14B . . 108.8 ?
    C13 C14 H14B . . 108.8 ?
    H14A C14 H14B . . 107.7 ?
    C14 C15 C16 . . 113.14(10) ?
    C14 C15 H15A . . 109.0 ?
    C16 C15 H15A . . 109.0 ?
    C14 C15 H15B . . 109.0 ?
    C16 C15 H15B . . 109.0 ?
    H15A C15 H15B . . 107.8 ?
    C17 C16 C15 . . 113.57(10) ?
    C17 C16 H16A . . 108.9 ?
    C15 C16 H16A . . 108.9 ?
    C17 C16 H16B . . 108.9 ?
    C15 C16 H16B . . 108.9 ?
    H16A C16 H16B . . 107.7 ?
    C16 C17 C18 . . 113.33(10) ?
    C16 C17 H17A . . 108.9 ?
    C18 C17 H17A . . 108.9 ?
    C16 C17 H17B . . 108.9 ?
    C18 C17 H17B . . 108.9 ?
    H17A C17 H17B . . 107.7 ?
    C19 C18 C17 . . 113.75(10) ?
    C19 C18 H18A . . 108.8 ?
    C17 C18 H18A . . 108.8 ?
    C19 C18 H18B . . 108.8 ?
    C17 C18 H18B . . 108.8 ?
    H18A C18 H18B . . 107.7 ?
    C18 C19 C20 . . 113.08(11) ?
    C18 C19 H19A . . 109.0 ?
    C20 C19 H19A . . 109.0 ?
    C18 C19 H19B . . 109.0 ?
    C20 C19 H19B . . 109.0 ?
    H19A C19 H19B . . 107.8 ?
    C19 C20 H20A . . 109.5 ?
    C19 C20 H20B . . 109.5 ?
    H20A C20 H20B . . 109.5 ?
    C19 C20 H20C . . 109.5 ?
    H20A C20 H20C . . 109.5 ?
    H20B C20 H20C . . 109.5 ?
    C1 N1 C4 . . 110.82(9) ?
    C1 N1 C9 . . 123.54(9) ?
    C4 N1 C9 . . 125.19(9) ?
loop_
    _geom_hbond_atom_site_label_D
    _geom_hbond_atom_site_label_H
    _geom_hbond_atom_site_label_A
    _geom_hbond_site_symmetry_A
    _geom_hbond_distance_DH
    _geom_hbond_distance_HA
    _geom_hbond_distance_DA
    _geom_hbond_angle_DHA
    C6 H6 O1 4_565 0.95 2.47 3.1423(14) 127.4
    C6 H6 O2 4_575 0.95 2.55 3.2360(13) 129.6
    C8 H8 O2 3_576 0.95 2.52 3.4598(13) 169.4
_iucr_refine_instructions_details
;
TITL FZ5 in P21/c
CELL  1.54184 25.20127  4.66818 15.70129 90.00000 104.92580 90.00000
ZERR 4  0.00065  0.00009  0.00040  0.00000  0.00270  0.00000
LATT 1
SYMM -X, Y+ 0.50000, -Z+ 0.50000
SFAC C H N O
UNIT 80 116 4 8
TEMP -150
PLAN 10
FMAP 2
L.S. 10
BOND
BOND $H
HTAB C6 O1_$1
HTAB C6 O2_$2
HTAB C8 O2_$3
eqiv $1 x, 1/2-y, z-1/2
eqiv $2 x, 3/2-y, -1/2+z
eqiv $3 -x, 2-y, -z+1
ACTA 135
WGHT    0.052800    0.413500
FVAR       5.14319
C1    1    0.117165    0.358196    0.564047    11.00000    0.02278    0.03254 =
         0.02337   -0.00174    0.00575   -0.00835
C2    1    0.071454    0.583093    0.527418    11.00000    0.02029    0.03172 =
         0.02505   -0.00759    0.00631   -0.00685
C3    1    0.073077    0.631330    0.436243    11.00000    0.01692    0.02552 =
         0.02397   -0.00559    0.00559   -0.00340
C4    1    0.113764    0.451066    0.419500    11.00000    0.01682    0.02313 =
         0.02120   -0.00208    0.00288   -0.00285
C5    1    0.125509    0.448478    0.338448    11.00000    0.02008    0.02900 =
         0.02479   -0.00349    0.00772    0.00064
AFIX  43
H5    2    0.152746    0.324879    0.326771    11.00000   -1.20000
AFIX   0
C6    1    0.095719    0.634964    0.274316    11.00000    0.02617    0.03244 =
         0.02061   -0.00125    0.00631   -0.00281
AFIX  43
H6    2    0.103046    0.638246    0.217925    11.00000   -1.20000
AFIX   0
C7    1    0.055607    0.816241    0.290484    11.00000    0.02484    0.02899 =
         0.02735    0.00183    0.00170    0.00076
AFIX  43
H7    2    0.036345    0.941934    0.245482    11.00000   -1.20000
AFIX   0
C8    1    0.043507    0.814898    0.371855    11.00000    0.01916    0.02628 =
         0.03076   -0.00400    0.00440    0.00100
AFIX  43
H8    2    0.015800    0.936089    0.383115    11.00000   -1.20000
AFIX   0
C9    1    0.185320    0.097804    0.503597    11.00000    0.01924    0.02560 =
         0.03204    0.00251    0.00341    0.00052
AFIX  23
H9A   2    0.180189   -0.016057    0.448881    11.00000   -1.20000
H9B   2    0.186991   -0.036996    0.552895    11.00000   -1.20000
AFIX   0
C10   1    0.239485    0.261479    0.520226    11.00000    0.01925    0.02572 =
         0.03223    0.00153    0.00312   -0.00049
AFIX  23
H10A  2    0.239648    0.376952    0.467408    11.00000   -1.20000
H10B  2    0.242126    0.395140    0.570099    11.00000   -1.20000
AFIX   0
C11   1    0.289440    0.065453    0.541049    11.00000    0.01881    0.02774 =
         0.02972    0.00194    0.00253    0.00015
AFIX  23
H11A  2    0.286640   -0.069689    0.491494    11.00000   -1.20000
H11B  2    0.289576   -0.048328    0.594314    11.00000   -1.20000
AFIX   0
C12   1    0.343403    0.230261    0.556544    11.00000    0.01925    0.02942 =
         0.03084    0.00156    0.00418   -0.00029
AFIX  23
H12A  2    0.344087    0.333945    0.501835    11.00000   -1.20000
H12B  2    0.344803    0.374841    0.603201    11.00000   -1.20000
AFIX   0
C13   1    0.394306    0.041428    0.583476    11.00000    0.01884    0.03155 =
         0.03075    0.00141    0.00377    0.00044
AFIX  23
H13A  2    0.393030   -0.103212    0.536879    11.00000   -1.20000
H13B  2    0.393792   -0.061964    0.638308    11.00000   -1.20000
AFIX   0
C14   1    0.447831    0.209445    0.598576    11.00000    0.01894    0.03356 =
         0.03145    0.00148    0.00463    0.00021
AFIX  23
H14A  2    0.448493    0.310489    0.543423    11.00000   -1.20000
H14B  2    0.448719    0.356277    0.644417    11.00000   -1.20000
AFIX   0
C15   1    0.499144    0.023684    0.626964    11.00000    0.01880    0.03417 =
         0.03147    0.00229    0.00435    0.00048
AFIX  23
H15A  2    0.498361   -0.123199    0.581176    11.00000   -1.20000
H15B  2    0.498627   -0.077093    0.682222    11.00000   -1.20000
AFIX   0
C16   1    0.552409    0.194764    0.641739    11.00000    0.01912    0.03452 =
         0.03226    0.00037    0.00478    0.00004
AFIX  23
H16A  2    0.552825    0.295746    0.586470    11.00000   -1.20000
H16B  2    0.553114    0.341647    0.687498    11.00000   -1.20000
AFIX   0
C17   1    0.603986    0.010977    0.670096    11.00000    0.01942    0.03567 =
         0.03084    0.00336    0.00467    0.00120
AFIX  23
H17A  2    0.603338   -0.135828    0.624336    11.00000   -1.20000
H17B  2    0.603614   -0.090014    0.725383    11.00000   -1.20000
AFIX   0
C18   1    0.657051    0.183022    0.684782    11.00000    0.01938    0.03549 =
         0.03000    0.00048    0.00406    0.00025
AFIX  23
H18A  2    0.657366    0.283817    0.629439    11.00000   -1.20000
H18B  2    0.657577    0.330150    0.730402    11.00000   -1.20000
AFIX   0
C19   1    0.708789    0.001664    0.713273    11.00000    0.02172    0.04034 =
         0.03264    0.00496    0.00525    0.00287
AFIX  23
H19A  2    0.708302   -0.146063    0.667840    11.00000   -1.20000
H19B  2    0.708719   -0.098139    0.768878    11.00000   -1.20000
AFIX   0
C20   1    0.761396    0.176499    0.727156    11.00000    0.01931    0.05073 =
         0.04277    0.00066    0.00436    0.00104
AFIX  33
H20A  2    0.762605    0.320373    0.773070    11.00000   -1.20000
H20B  2    0.762189    0.272417    0.671979    11.00000   -1.20000
H20C  2    0.793223    0.049137    0.745348    11.00000   -1.20000
AFIX   0
N1    3    0.138594    0.287733    0.495308    11.00000    0.01874    0.02855 =
         0.02323    0.00131    0.00416   -0.00011
O1    4    0.131832    0.267555    0.638930    11.00000    0.03686    0.04866 =
         0.02395    0.00618    0.00600   -0.00680
O2    4    0.043030    0.687617    0.570826    11.00000    0.02871    0.05050 =
         0.02882   -0.01270    0.01272   -0.00215
HKLF 4
REM
REM R1 =  0.0349 for   3039 Fo > 4sig(Fo)  and  0.0407 for all   3493 data
REM    208 parameters refined using      0 restraints
END
WGHT      0.0528      0.4133
REM Highest difference peak  0.294,  deepest hole -0.203,  1-sigma level  0.035
Q1    1   0.1666  0.1000  0.5832  11.00000  0.05    0.29
Q2    1   0.5256  0.1112  0.6399  11.00000  0.05    0.19
Q3    1   0.0930  0.4589  0.5430  11.00000  0.05    0.17
Q4    1   0.4207  0.1254  0.5882  11.00000  0.05    0.17
Q5    1   0.2146  0.1764  0.5111  11.00000  0.05    0.17
Q6    1   0.0691  0.6087  0.4765  11.00000  0.05    0.17
Q7    1   0.6303  0.1030  0.6798  11.00000  0.05    0.17
Q8    1   0.3189  0.1485  0.5518  11.00000  0.05    0.17
Q9    1   0.1007  0.5864  0.4315  11.00000  0.05    0.17
Q10   1   0.5781  0.1066  0.6578  11.00000  0.05    0.16
;
