# Supplementary material for: 1-Do­decyl­indoline-2,3-dione
Source: Acta Crystallogr Sect E Struct Rep Online. 2014 Jan 31;70(Pt 2):o229. doi: 10.1107/S1600536814001792 (PMC3998367; doi:10.1107/S1600536814001792)
Supplement: Supplementary file 2 [file e-70-0o229-Isup2.hkl]

# 
# h,k,l, Fc-squared, Fo-squared, sigma(Fo-squared) and status flag 
# 
data_I
_shelx_title ' ' 
_shelx_refln_list_code          4 
_shelx_F_calc_maximum      198.28 
_exptl_crystal_F_000       688.00 
_reflns_d_resolution_high  0.8037 
 
loop_ 
 _symmetry_equiv_pos_as_xyz 
 'x, y, z' 
 '-x, y+1/2, -z+1/2' 
 '-x, -y, -z' 
 'x, -y-1/2, z-1/2' 
 
_cell_length_a    25.2013 
_cell_length_b     4.6682 
_cell_length_c    15.7013 
_cell_angle_alpha  90.000 
_cell_angle_beta  104.926 
_cell_angle_gamma  90.000 
 
_shelx_F_squared_multiplier     1.000 
 
loop_ 
 _refln_index_h 
 _refln_index_k 
 _refln_index_l 
 _refln_F_squared_calc 
 _refln_F_squared_meas 
 _refln_F_squared_sigma 
 _refln_observed_status 
   2   0   0     1457.35     1401.76      6.65 o 
   3   0   0      327.72      312.95      3.92 o 
   4   0   0     5905.88     5564.07     27.73 o 
   5   0   0     9586.28     8758.71     28.66 o 
   6   0   0     4196.79     3770.98     21.00 o 
   7   0   0       63.20       71.14      4.45 o 
   8   0   0      456.14      434.77      9.22 o 
   9   0   0        9.79       14.46      2.23 o 
  10   0   0     1925.86     1936.43     19.47 o 
  11   0   0     3817.03     3766.86     30.21 o 
  12   0   0     3021.49     2974.58     24.94 o 
  13   0   0      908.32      870.99     13.90 o 
  14   0   0       31.24       25.82      4.11 o 
  15   0   0      120.55      121.94      8.55 o 
  16   0   0      535.80      554.74     18.65 o 
  17   0   0     1133.05     1190.44     28.22 o 
  18   0   0     1280.14     1419.47     17.75 o 
  19   0   0     8903.13     9437.82     51.36 o 
  20   0   0     1546.82     1615.26     26.42 o 
  21   0   0      118.89      106.08      7.30 o 
  22   0   0        1.15        2.70      1.74 o 
  23   0   0       22.44       23.69      3.79 o 
  24   0   0      118.87      120.13      7.10 o 
  25   0   0      126.68      131.41      7.18 o 
  26   0   0       43.30       40.25      2.97 o 
  27   0   0        9.70        6.26      1.25 o 
  28   0   0       34.17       30.52      1.97 o 
  29   0   0       24.27       27.75      2.47 o 
  30   0   0        3.79        1.83      0.94 o 
   1   1   0     1755.27     1668.25      9.78 o 
   2   1   0       47.77       44.71      1.53 o 
   3   1   0     1662.08     1611.56     11.30 o 
   4   1   0     9046.29     8797.42     61.28 o 
   5   1   0    16199.35    15844.82     36.86 o 
   6   1   0    12761.91    12474.74     31.71 o 
   7   1   0     3108.22     3102.19     17.32 o 
   8   1   0      114.59      122.28      3.27 o 
   9   1   0     1090.75     1110.71     11.84 o 
  10   1   0     1375.58     1478.14     20.08 o 
  11   1   0     1035.86     1097.55     11.10 o 
  12   1   0       12.14       15.01      1.80 o 
  13   1   0      179.78      171.90      6.32 o 
  14   1   0      118.79      111.79      6.59 o 
  15   1   0       18.55       24.66      4.13 o 
  16   1   0      427.15      440.44     13.31 o 
  17   1   0      890.20      903.60      7.72 o 
  18   1   0      938.70      943.85     10.31 o 
  19   1   0       51.91       53.78      2.56 o 
  20   1   0       54.26       49.61      2.45 o 
  21   1   0       19.80       20.60      1.69 o 
  22   1   0        8.98       14.48      1.41 o 
  23   1   0        0.03       -0.21      0.91 o 
  24   1   0        2.09        2.13      0.99 o 
  25   1   0        0.03       -0.02      1.17 o 
  26   1   0       12.35        8.92      1.20 o 
  27   1   0       46.78       46.32      2.45 o 
  28   1   0       15.93       15.49      0.99 o 
  29   1   0        3.70        5.14      0.81 o 
   0   2   0     1463.25     1375.24     16.68 o 
   1   2   0     1004.47      972.78      7.95 o 
   2   2   0      103.93       96.86      2.58 o 
   3   2   0        0.46       -0.77      1.03 o 
   4   2   0        3.33        5.51      0.93 o 
   5   2   0       64.58       70.54      3.32 o 
   6   2   0       24.17       25.37      2.26 o 
   7   2   0       64.94       74.55      3.57 o 
   8   2   0      130.90      149.37      5.07 o 
   9   2   0     3577.80     3631.74     24.97 o 
  10   2   0    13798.40    14401.43     90.79 o 
  11   2   0      405.48      447.22     10.88 o 
  12   2   0       34.99       41.85      3.72 o 
  13   2   0       10.29        8.61      2.78 o 
  14   2   0        0.16       -0.08      0.91 o 
  15   2   0        5.97       10.48      1.34 o 
  16   2   0        1.06        1.54      1.10 o 
  17   2   0       23.57       25.88      1.56 o 
  18   2   0      130.75      124.95      3.10 o 
  19   2   0        0.70        0.60      0.72 o 
  20   2   0      132.52      134.97      2.95 o 
  21   2   0      465.89      428.96      5.36 o 
  22   2   0      371.83      366.52      5.53 o 
  23   2   0       95.45       97.56      2.84 o 
  24   2   0        0.35        0.58      1.09 o 
  25   2   0        9.94        6.64      1.45 o 
  26   2   0        5.81        1.28      0.81 o 
  27   2   0       13.47       12.21      2.22 o 
  28   2   0      600.65      684.69     10.96 o 
   1   3   0        1.76        3.78      2.00 o 
   2   3   0       91.10       78.14      4.61 o 
   3   3   0       70.64       63.64      4.12 o 
   4   3   0        9.37       12.25      2.84 o 
   5   3   0        1.37        3.34      2.15 o 
   6   3   0        9.30       10.51      2.75 o 
   7   3   0       53.50       59.49      3.29 o 
   8   3   0      259.86      269.42      5.54 o 
   9   3   0       75.69       81.66      2.45 o 
  10   3   0        0.02        1.40      0.90 o 
  11   3   0      934.14      939.20     15.86 o 
  12   3   0      297.18      302.41      4.82 o 
  13   3   0        7.59        8.93      1.49 o 
  14   3   0      131.18      133.46      3.10 o 
  15   3   0      480.19      467.15      6.52 o 
  16   3   0      556.64      552.51      7.05 o 
  17   3   0      244.64      239.99      7.01 o 
  18   3   0        3.80        3.75      1.65 o 
  19   3   0       33.15       26.04      2.24 o 
  20   3   0       20.64       15.44      1.85 o 
  21   3   0       12.42       11.56      1.54 o 
  22   3   0        0.00        0.37      0.85 o 
  23   3   0        6.87        7.85      1.09 o 
  24   3   0        4.62        6.17      1.29 o 
  25   3   0        1.77        2.17      0.91 o 
   0   4   0      162.87      129.13      3.53 o 
   1   4   0      436.89      436.79      5.21 o 
   2   4   0       40.51       40.50      1.53 o 
   3   4   0        2.69        1.47      0.78 o 
   4   4   0        0.03        0.10      0.82 o 
   5   4   0       14.47       12.26      1.18 o 
   6   4   0       97.70       94.62      3.13 o 
   7   4   0      244.03      245.17      4.97 o 
   8   4   0      384.19      390.66      6.24 o 
   9   4   0        0.37        0.02      1.02 o 
  10   4   0       35.41       28.24      1.86 o 
  11   4   0      352.33      340.10      5.74 o 
  12   4   0       59.72       64.19      2.57 o 
  13   4   0        0.03        0.02      1.17 o 
  14   4   0       10.84        8.03      1.32 o 
  15   4   0        2.04        2.17      1.13 o 
  16   4   0        5.33        6.53      1.17 o 
  17   4   0        6.93        8.38      1.11 o 
  18   4   0       25.11       32.04      1.94 o 
  19   4   0      259.07      312.15      5.22 o 
  20   4   0      154.63      173.49      3.57 o 
  21   4   0        6.38        6.67      1.05 o 
   1   5   0      455.53      486.20      4.92 o 
   2   5   0       53.17       57.01      1.94 o 
   3   5   0      102.89      107.61      2.60 o 
   4   5   0       71.20       77.56      2.49 o 
   5   5   0        3.84        5.32      0.94 o 
   6   5   0       11.31        8.93      1.12 o 
   7   5   0       33.24       34.24      2.13 o 
   8   5   0        9.89       11.60      1.12 o 
   9   5   0       51.72       52.98      1.77 o 
  10   5   0       40.14       41.45      1.54 o 
  11   5   0        2.73        1.38      0.61 o 
  12   5   0        9.84        8.65      0.91 o 
  13   5   0       11.69       11.72      1.11 o 
  14   5   0       14.66       15.49      1.12 o 
  15   5   0       10.89       10.38      1.08 o 
 -30   1   1        7.21        7.01      0.97 o 
 -29   1   1      206.54      226.47      3.93 o 
 -28   1   1        0.23        1.02      1.35 o 
 -27   1   1       36.26       32.86      1.86 o 
 -26   1   1      138.11      137.54      3.78 o 
 -25   1   1      129.16      132.66      3.43 o 
 -24   1   1       17.34       14.81      1.51 o 
 -23   1   1       20.95       19.05      1.44 o 
 -22   1   1       65.23       57.88      3.25 o 
 -21   1   1       59.33       59.45      2.98 o 
 -20   1   1     1188.38     1131.49      9.11 o 
 -19   1   1      253.77      214.51      4.13 o 
 -18   1   1       14.58       14.93      1.33 o 
 -17   1   1        4.77        5.17      1.13 o 
 -16   1   1       38.41       46.36      4.71 o 
 -15   1   1      124.44      141.23      7.36 o 
 -14   1   1       21.70       23.27      2.65 o 
 -13   1   1       84.20       85.83      4.61 o 
 -12   1   1      274.45      276.98      7.91 o 
 -11   1   1      170.95      156.93      4.11 o 
 -10   1   1     2266.96     2441.87     21.46 o 
  -9   1   1     3774.57     3902.93     21.85 o 
  -8   1   1     2006.33     1986.51     12.68 o 
  -7   1   1      263.52      238.08      6.17 o 
  -6   1   1       49.58       49.89      1.84 o 
  -5   1   1      428.22      393.84      6.28 o 
  -4   1   1     1010.51      934.23     17.81 o 
  -3   1   1     1533.95     1396.98      9.64 o 
  -2   1   1      228.39      225.86      3.46 o 
  -1   1   1    15230.45    13472.12     67.96 o 
   0   1   1      533.82      503.10      5.20 o 
   1   1   1     6745.09     6264.35     35.89 o 
   2   1   1     4599.60     4297.11     26.91 o 
   3   1   1       25.78       29.47      1.50 o 
   4   1   1     3329.66     3071.75     15.77 o 
   5   1   1     6787.45     6432.15     23.85 o 
   6   1   1     4695.61     4572.93     25.14 o 
   7   1   1     1710.21     1727.14     14.01 o 
   8   1   1      232.46      217.36      4.19 o 
   9   1   1     2787.72     3056.47     22.49 o 
  10   1   1     1483.04     1550.73     18.40 o 
  11   1   1       26.15       25.25      2.63 o 
  12   1   1      113.96      123.78      5.36 o 
  13   1   1      109.80      118.71      5.40 o 
  14   1   1       40.67       50.17      4.71 o 
  15   1   1       97.47       94.49      6.42 o 
  16   1   1      355.66      366.16      8.29 o 
  17   1   1      315.24      311.93      5.32 o 
  18   1   1      369.45      346.30      5.28 o 
  19   1   1      817.18      792.60      8.86 o 
  20   1   1      301.61      287.45      4.83 o 
  21   1   1      527.71      513.76      7.21 o 
  22   1   1      221.21      226.29      4.76 o 
  23   1   1       13.34       15.15      1.45 o 
  24   1   1       13.89       14.15      1.36 o 
  25   1   1       52.38       54.29      2.45 o 
  26   1   1       83.89       78.91      2.75 o 
  27   1   1       72.68       69.74      2.29 o 
  28   1   1       55.90       67.57      2.21 o 
  29   1   1      116.36      129.72      3.31 o 
 -28   2   1       73.54       83.38      4.29 o 
 -27   2   1       47.27       49.37      1.99 o 
 -26   2   1      152.44      161.79      3.41 o 
 -25   2   1      127.29      133.46      3.80 o 
 -24   2   1       41.20       40.71      2.13 o 
 -23   2   1        3.36        3.74      0.80 o 
 -22   2   1        1.66        1.98      0.78 o 
 -21   2   1       24.65       25.47      1.37 o 
 -20   2   1      309.54      224.82      5.69 o 
 -19   2   1       41.04       19.46      1.43 o 
 -18   2   1       30.41       33.67      1.65 o 
 -17   2   1       12.44       12.34      1.18 o 
 -16   2   1        9.28        9.31      1.87 o 
 -15   2   1       83.51       80.04      2.37 o 
 -14   2   1      148.11      146.86      4.06 o 
 -13   2   1      124.84      117.09      5.94 o 
 -12   2   1       81.91       78.71      4.90 o 
 -11   2   1       93.13       80.33      4.12 o 
 -10   2   1      107.93      120.76      4.95 o 
  -9   2   1     1169.25     1237.41     14.91 o 
  -8   2   1      278.95      285.85      7.07 o 
  -7   2   1     1053.29     1090.16     14.44 o 
  -6   2   1      732.89      746.51     11.97 o 
  -5   2   1      144.87      137.04      5.07 o 
  -4   2   1        6.62        8.77      1.36 o 
  -3   2   1      148.74      146.19      4.14 o 
  -2   2   1      252.62      228.72      4.77 o 
  -1   2   1       24.50        8.55      0.99 o 
   0   2   1      761.52      865.11     13.72 o 
   1   2   1        0.45        0.39      0.95 o 
   2   2   1        0.06        1.08      0.93 o 
   3   2   1      215.01      203.08      3.83 o 
   4   2   1     1185.49     1176.79     11.13 o 
   5   2   1     2129.45     2152.70     15.25 o 
   6   2   1     1666.19     1683.35     15.58 o 
   7   2   1      513.35      529.38      8.94 o 
   8   2   1        0.02        1.10      1.85 o 
   9   2   1     2192.44     2326.23     27.58 o 
  10   2   1     5728.45     5879.52     60.25 o 
  11   2   1     1082.23     1081.78     21.27 o 
  12   2   1      334.90      317.27     11.97 o 
  13   2   1       48.43       50.83      3.16 o 
  14   2   1       22.58       23.90      1.61 o 
  15   2   1      175.80      183.73      3.60 o 
  16   2   1      247.31      251.01      4.33 o 
  17   2   1      198.86      197.09      3.90 o 
  18   2   1      331.48      254.00      4.89 o 
  19   2   1      100.45       64.09      2.36 o 
  20   2   1        0.57       -0.92      1.03 o 
  21   2   1        0.07        1.04      1.06 o 
  22   2   1        0.00       -0.35      0.97 o 
  23   2   1        0.95        0.45      0.89 o 
  24   2   1        0.98        1.11      0.78 o 
  25   2   1        0.95        0.09      1.29 o 
  26   2   1       27.48       25.98      1.91 o 
  27   2   1       87.11       86.62      4.35 o 
 -26   3   1       41.41       45.47      2.79 o 
 -25   3   1       10.52       13.51      1.48 o 
 -24   3   1        0.54       -0.61      1.26 o 
 -23   3   1        0.66        1.90      1.31 o 
 -22   3   1        1.72        0.05      1.52 o 
 -21   3   1        0.48        0.83      1.16 o 
 -20   3   1        9.57        7.94      2.32 o 
 -19   3   1       16.34       35.38      2.02 o 
 -18   3   1        0.21       -1.05      1.05 o 
 -17   3   1       12.80        8.62      1.08 o 
 -16   3   1      107.28       95.81      3.13 o 
 -15   3   1      222.67      217.75      4.65 o 
 -14   3   1      143.29      144.21      3.51 o 
 -13   3   1       18.72       19.03      1.47 o 
 -12   3   1       20.70       22.08      1.79 o 
 -11   3   1      663.76      681.30      6.98 o 
 -10   3   1      979.97     1015.08      8.34 o 
  -9   3   1       18.00       19.65      1.34 o 
  -8   3   1      179.69      174.38      3.34 o 
  -7   3   1      120.30      127.13      4.27 o 
  -6   3   1       33.75       36.53      3.21 o 
  -5   3   1        1.26        3.25      2.16 o 
  -4   3   1        1.90        0.47      1.64 o 
  -3   3   1       49.99       41.50      3.47 o 
  -2   3   1      164.68      185.52      6.88 o 
  -1   3   1      350.49      393.64      9.76 o 
   0   3   1      578.44      477.21     10.91 o 
   1   3   1        0.00        1.20      1.58 o 
   2   3   1       83.78       91.81      4.90 o 
   3   3   1      138.76      140.57      7.16 o 
   4   3   1      144.67      155.37      9.61 o 
   5   3   1      189.25      194.78     10.79 o 
   6   3   1      219.33      215.97     11.74 o 
   7   3   1       51.63       47.02      2.46 o 
   8   3   1      193.62      215.95      5.18 o 
   9   3   1     2060.14     2080.74     17.30 o 
  10   3   1       40.92       45.92      2.68 o 
  11   3   1       79.00       87.41      3.64 o 
  12   3   1       10.33        9.02      1.64 o 
  13   3   1      261.06      260.13      5.18 o 
  14   3   1      595.26      591.73      8.67 o 
  15   3   1      531.74      532.43      8.25 o 
  16   3   1      164.61      173.83     13.49 o 
  17   3   1        0.44        3.75      2.25 o 
  18   3   1       46.27       51.02      6.16 o 
  19   3   1      135.35      167.02      4.87 o 
  20   3   1        2.30        0.01      1.00 o 
  21   3   1        0.01        0.39      0.89 o 
  22   3   1        0.14       -0.78      1.21 o 
  23   3   1        0.04       -0.90      1.09 o 
  24   3   1        1.68        0.76      2.33 o 
 -22   4   1       54.40       66.54      2.35 o 
 -21   4   1       59.12       67.92      2.16 o 
 -20   4   1        0.47        0.37      0.82 o 
 -19   4   1        0.35        0.43      0.96 o 
 -18   4   1      158.85      173.93      3.58 o 
 -17   4   1       33.53       29.11      1.69 o 
 -16   4   1        1.97        0.71      0.92 o 
 -15   4   1        0.33        0.42      1.12 o 
 -14   4   1        4.28        5.75      1.45 o 
 -13   4   1       30.25       32.02      1.90 o 
 -12   4   1       92.89       92.39      3.14 o 
 -11   4   1        8.15        6.23      1.17 o 
 -10   4   1     1107.79     1137.44     10.75 o 
  -9   4   1       15.80       16.00      1.62 o 
  -8   4   1      107.83      112.12      3.45 o 
  -7   4   1       72.14       76.47      2.90 o 
  -6   4   1        0.37        0.48      1.01 o 
  -5   4   1       78.97       86.36      2.36 o 
  -4   4   1      160.70      171.42      3.26 o 
  -3   4   1      122.83      122.14      2.57 o 
  -2   4   1       56.27       55.95      1.80 o 
  -1   4   1      106.47      112.25      2.34 o 
   0   4   1       32.52       28.90      1.27 o 
   1   4   1      199.41      181.28      3.28 o 
   2   4   1        8.90        9.56      0.99 o 
   3   4   1      175.13      178.53      3.66 o 
   4   4   1      200.11      202.53      4.04 o 
   5   4   1       68.36       65.89      2.29 o 
   6   4   1        0.20        0.85      0.97 o 
   7   4   1      112.88      115.80      3.37 o 
   8   4   1      686.95      688.00      9.60 o 
   9   4   1        9.54       14.28      1.77 o 
  10   4   1      296.39      302.29      6.41 o 
  11   4   1        5.13        4.43      1.22 o 
  12   4   1      100.97       98.56      3.71 o 
  13   4   1       28.30       34.58      2.31 o 
  14   4   1        9.15        4.69      1.20 o 
  15   4   1       79.00       69.21      2.88 o 
  16   4   1       79.12       74.85      2.83 o 
  17   4   1       23.79       25.74      1.51 o 
  18   4   1       16.57       25.72      2.23 o 
  19   4   1       26.17       18.90      1.93 o 
  20   4   1      523.16      512.40      7.53 o 
  21   4   1       88.84       74.09      2.48 o 
 -15   5   1       17.55       17.61      1.58 o 
 -14   5   1       26.78       25.79      1.61 o 
 -13   5   1       43.84       40.72      1.47 o 
 -12   5   1       63.20       58.96      1.86 o 
 -11   5   1        5.66        6.15      0.89 o 
 -10   5   1       14.03       15.92      1.15 o 
  -9   5   1        1.23        0.19      0.77 o 
  -8   5   1       90.16       95.08      3.12 o 
  -7   5   1      125.91      122.42      3.31 o 
  -6   5   1      117.46      116.46      2.69 o 
  -5   5   1      120.70      122.13      2.79 o 
  -4   5   1       65.29       68.91      2.13 o 
  -3   5   1        1.37       -0.41      0.81 o 
  -2   5   1      114.09      115.56      2.45 o 
  -1   5   1      293.37      318.75      4.00 o 
   0   5   1       37.82       39.39      1.91 o 
   1   5   1       10.83       11.96      1.47 o 
   2   5   1      185.71      187.32      4.67 o 
   3   5   1      167.85      167.96      4.42 o 
   4   5   1       67.38       70.00      2.96 o 
   5   5   1        4.12        3.16      1.15 o 
   6   5   1       16.23       16.57      1.67 o 
   7   5   1       57.33       58.94      3.23 o 
   8   5   1        2.64        2.33      1.03 o 
   9   5   1        7.04        8.10      1.65 o 
  10   5   1        6.83        5.79      1.50 o 
  11   5   1       11.90       10.52      1.40 o 
  12   5   1        1.76        2.64      0.87 o 
  13   5   1        0.33        0.74      0.73 o 
  14   5   1        0.24        0.21      0.79 o 
 -30   0   2       88.95       96.15      2.80 o 
 -29   0   2       92.74      100.78      3.35 o 
 -28   0   2      197.75      197.21      5.14 o 
 -27   0   2      360.07      375.48     10.90 o 
 -26   0   2      288.02      311.61     10.73 o 
 -25   0   2       76.21       86.92      6.19 o 
 -24   0   2        0.01       -0.47      1.98 o 
 -21   0   2      159.15      183.01      7.32 o 
 -20   0   2      696.28      697.94     22.95 o 
 -19   0   2      667.78      704.19     12.18 o 
 -18   0   2      145.80      152.94      5.85 o 
 -17   0   2      139.20      143.40      9.65 o 
 -16   0   2      702.93      746.23     31.36 o 
 -15   0   2      406.31      447.87     10.87 o 
 -14   0   2        1.37        0.80      1.61 o 
 -13   0   2      274.23      230.70      7.29 o 
 -12   0   2      120.10      104.90      4.83 o 
 -11   0   2      188.43      192.36      4.19 o 
 -10   0   2      148.97      186.08      4.26 o 
  -9   0   2        5.45        6.13      1.03 o 
  -8   0   2        0.06        1.04      1.01 o 
  -7   0   2        3.89        9.85      1.14 o 
  -6   0   2        2.71        4.38      0.93 o 
  -5   0   2      279.02      261.58      4.07 o 
  -4   0   2     2267.42     2048.02     12.19 o 
  -3   0   2     3131.10     2793.06     24.29 o 
  -2   0   2      313.51      239.38      2.98 o 
  -1   0   2     1162.63     1229.88     15.88 o 
   0   0   2     5085.75     4823.32     15.62 o 
   1   0   2     2400.03     2130.90     17.12 o 
   2   0   2       90.17       80.99      3.36 o 
   3   0   2      102.45       76.80      3.59 o 
   4   0   2        2.73       10.49      1.97 o 
   5   0   2      521.92      526.70      7.52 o 
   6   0   2      586.87      552.94      8.19 o 
   7   0   2        3.13        3.29      1.25 o 
   8   0   2      771.57      817.22     13.09 o 
   9   0   2      968.90      993.11     27.46 o 
  10   0   2      496.01      490.33     11.73 o 
  11   0   2       39.89       29.52      2.81 o 
  12   0   2        1.07        1.20      1.45 o 
  13   0   2        2.08        1.27      2.27 o 
  14   0   2       69.28       62.14      6.51 o 
  15   0   2      242.30      238.73     12.53 o 
  16   0   2      161.94      173.60      6.44 o 
  17   0   2        0.80        0.93      1.41 o 
  18   0   2       57.18       49.40      3.00 o 
  19   0   2      250.63      254.35      8.52 o 
  20   0   2       23.95       27.90      2.67 o 
  21   0   2        0.06       -1.24      1.69 o 
  22   0   2        5.17        4.50      1.87 o 
  23   0   2       49.39       44.99      2.76 o 
  24   0   2       32.52       31.81      2.38 o 
  25   0   2       15.62       15.83      1.74 o 
  26   0   2      264.30      254.50      8.59 o 
  27   0   2      532.52      521.17     11.07 o 
  28   0   2      511.99      511.82      9.65 o 
  29   0   2       49.01       52.70      2.71 o 
 -30   1   2       87.08      106.26      2.41 o 
 -29   1   2      343.72      396.45      5.37 o 
 -28   1   2        3.63        1.75      0.88 o 
 -27   1   2        6.04        7.81      1.32 o 
 -26   1   2       12.58       15.17      1.29 o 
 -25   1   2       10.87       12.61      1.70 o 
 -24   1   2       22.94       22.51      1.73 o 
 -23   1   2       98.57       93.21      7.59 o 
 -22   1   2      288.26      283.39      5.02 o 
 -21   1   2      401.01      386.00      6.43 o 
 -20   1   2     1505.25     1445.19     14.62 o 
 -19   1   2      571.82      519.29      6.84 o 
 -18   1   2       79.32       69.68      2.40 o 
 -17   1   2       84.74       87.79      2.78 o 
 -16   1   2      462.49      455.26     11.38 o 
 -15   1   2      463.87      451.52     11.10 o 
 -14   1   2       64.10       70.37      4.39 o 
 -13   1   2      118.39      116.43      4.37 o 
 -12   1   2      327.34      337.98      7.12 o 
 -11   1   2     1068.46     1154.03     14.86 o 
 -10   1   2     7455.31     7949.57     28.81 o 
  -9   1   2      228.37      217.33      4.57 o 
  -8   1   2     1287.62     1236.05     10.47 o 
  -7   1   2      808.74      728.91     11.86 o 
  -6   1   2       69.61       60.89      3.63 o 
  -5   1   2       43.52       37.21      2.24 o 
  -4   1   2       47.95       44.50      2.29 o 
  -3   1   2       26.16       22.58      1.70 o 
  -2   1   2      185.89      176.51      2.29 o 
  -1   1   2    16036.54    14902.47     31.55 o 
   0   1   2    15290.31    14643.48     31.50 o 
   1   1   2     5965.03     5762.37     15.65 o 
   2   1   2      485.50      460.98      4.43 o 
   3   1   2      401.98      424.53      4.18 o 
   4   1   2     1412.85     1446.52      7.03 o 
   5   1   2     1107.59     1100.48      6.75 o 
   6   1   2      450.94      423.63      4.36 o 
   7   1   2      280.60      277.94      4.74 o 
   8   1   2     2441.62     2708.29     25.65 o 
   9   1   2     6132.42     6555.56     36.39 o 
  10   1   2      258.50      276.74      8.12 o 
  11   1   2      165.50      154.82      5.87 o 
  12   1   2        0.91        0.30      1.86 o 
  13   1   2       53.65       50.24      3.76 o 
  14   1   2       77.55       76.08      5.83 o 
  15   1   2       20.18       16.48      3.30 o 
  16   1   2        7.32        6.23      1.14 o 
  17   1   2       29.39       26.92      1.62 o 
  18   1   2     1163.41     1145.07      9.91 o 
  19   1   2     1470.10     1474.82     11.00 o 
  20   1   2       75.68       75.03      4.23 o 
  21   1   2      126.66      118.66      3.49 o 
  22   1   2      344.54      335.74      5.71 o 
  23   1   2      243.81      241.66      4.72 o 
  24   1   2       66.54       64.15      2.44 o 
  25   1   2        2.34        3.08      0.91 o 
  26   1   2        1.78        1.79      0.84 o 
  27   1   2       11.72       17.95      1.48 o 
  28   1   2      480.50      560.15     10.31 o 
 -29   2   2        2.81        1.15      1.01 o 
 -28   2   2        0.22       -0.47      1.69 o 
 -27   2   2        0.11        0.18      0.73 o 
 -26   2   2        1.18        2.00      0.84 o 
 -25   2   2       17.59       21.95      1.58 o 
 -24   2   2       28.14       28.40      1.55 o 
 -23   2   2        2.99        2.39      1.05 o 
 -22   2   2        9.56       12.70      1.15 o 
 -21   2   2        0.67        3.83      0.90 o 
 -20   2   2       34.02       38.74      1.75 o 
 -19   2   2       38.41       25.36      2.01 o 
 -18   2   2       14.07       16.68      1.27 o 
 -17   2   2        0.99        1.97      1.02 o 
 -16   2   2       30.64       29.81      1.60 o 
 -15   2   2       82.56       79.91      2.38 o 
 -14   2   2       92.19       91.57      3.66 o 
 -13   2   2       94.81       95.30      4.73 o 
 -12   2   2       41.82       41.29      3.15 o 
 -11   2   2        5.93        4.33      1.57 o 
 -10   2   2      187.11      197.96      6.76 o 
  -9   2   2      728.96      792.12     13.00 o 
  -8   2   2      357.02      373.82      8.78 o 
  -7   2   2        2.09        3.99      1.47 o 
  -6   2   2      483.57      531.76      8.24 o 
  -5   2   2      660.98      696.77      8.82 o 
  -4   2   2       48.94       50.39      2.83 o 
  -3   2   2      342.39      334.06      6.20 o 
  -2   2   2      781.74      716.70      8.33 o 
  -1   2   2      194.05      177.61      3.75 o 
   0   2   2      186.72      197.60      4.90 o 
   1   2   2      659.99      691.02      8.21 o 
   2   2   2      996.92     1036.54      9.10 o 
   3   2   2      328.29      338.44      6.22 o 
   4   2   2        9.04       12.36      1.46 o 
   5   2   2      606.52      615.00     10.63 o 
   6   2   2     1525.84     1581.49     21.65 o 
   7   2   2     1211.44     1315.63     15.43 o 
   8   2   2      215.75      245.74      9.29 o 
   9   2   2      154.03      149.29      7.60 o 
  10   2   2     1591.80     1694.26     25.95 o 
  11   2   2     1164.60     1219.37     22.96 o 
  12   2   2      191.41      229.44     10.24 o 
  13   2   2       61.20       56.43      2.16 o 
  14   2   2      254.60      268.45      4.26 o 
  15   2   2       63.91       73.73      2.36 o 
  16   2   2       26.72       27.20      1.83 o 
  17   2   2      136.23      155.37      6.06 o 
  18   2   2      357.67      337.06      6.69 o 
  19   2   2      138.77      136.14      3.88 o 
  20   2   2       27.25       20.80      1.95 o 
  21   2   2       95.91       88.80      3.37 o 
  22   2   2      126.97      118.51      3.06 o 
  23   2   2      108.93      110.98      3.17 o 
  24   2   2       33.12       36.95      2.28 o 
  25   2   2        1.98        0.26      1.28 o 
  26   2   2       31.15       30.52      2.78 o 
  27   2   2       14.41       13.95      1.63 o 
 -26   3   2        0.13       -0.56      0.79 o 
 -25   3   2        7.96        9.73      1.06 o 
 -24   3   2       35.32       37.77      2.61 o 
 -23   3   2       52.59       54.33      3.40 o 
 -22   3   2       20.46       19.35      2.44 o 
 -21   3   2       20.42       31.84      2.19 o 
 -20   3   2        0.05       -0.50      0.86 o 
 -19   3   2       84.08      115.07      3.52 o 
 -18   3   2       79.63       73.92      2.50 o 
 -17   3   2       36.86       27.67      2.58 o 
 -16   3   2        8.12        8.05      1.38 o 
 -15   3   2        1.42        1.18      0.98 o 
 -14   3   2        0.42       -1.85      1.85 o 
 -13   3   2        0.90       -0.42      0.89 o 
 -12   3   2       74.08       69.09      2.35 o 
 -11   3   2      788.66      806.65      7.59 o 
 -10   3   2      849.44      870.83      7.75 o 
  -9   3   2      113.12      120.13      2.78 o 
  -8   3   2      324.11      333.64      4.49 o 
  -7   3   2      137.52      138.47      3.77 o 
  -6   3   2        0.65        1.69      1.86 o 
  -5   3   2      228.10      247.67      8.33 o 
  -4   3   2      528.61      541.08     12.41 o 
  -3   3   2      313.02      324.87      9.32 o 
  -2   3   2        4.27        0.77      1.56 o 
  -1   3   2        2.00        5.12      1.79 o 
   0   3   2      558.07      449.51     10.87 o 
   1   3   2      112.16      123.67      6.62 o 
   2   3   2        0.71        0.77      2.02 o 
   3   3   2       64.83       53.52      4.67 o 
   4   3   2       73.73       71.24      5.20 o 
   5   3   2        7.83        6.50      3.40 o 
   6   3   2       35.37       35.45      4.18 o 
   7   3   2       57.61       62.52      2.56 o 
   8   3   2       47.89       49.68      2.19 o 
   9   3   2     1675.13     1644.26     14.52 o 
  10   3   2      276.67      280.09      6.93 o 
  11   3   2     1162.45     1159.20     10.96 o 
  12   3   2      951.54      974.68     10.20 o 
  13   3   2      267.02      280.69      5.97 o 
  14   3   2        2.94        2.97      1.30 o 
  15   3   2      248.74      251.73      5.85 o 
  16   3   2      443.45      430.57     11.35 o 
  17   3   2      262.34      231.82      5.52 o 
  18   3   2      134.88      173.07      5.90 o 
  19   3   2       25.58       35.43      1.94 o 
  20   3   2        7.42        5.38      1.14 o 
  21   3   2        6.84        5.09      1.24 o 
  22   3   2        2.04        3.57      1.10 o 
  23   3   2        0.05       -0.58      0.78 o 
 -22   4   2       17.85       22.21      1.21 o 
 -21   4   2       61.99       70.52      2.28 o 
 -20   4   2       12.75       15.44      2.27 o 
 -19   4   2        0.00       -0.19      0.73 o 
 -18   4   2        0.09        0.07      0.82 o 
 -17   4   2        2.85        3.60      0.93 o 
 -16   4   2        2.52        2.58      0.81 o 
 -15   4   2        5.29        7.29      1.08 o 
 -14   4   2       12.14       13.92      1.42 o 
 -13   4   2        0.80        0.58      1.01 o 
 -12   4   2       14.60       15.88      1.58 o 
 -11   4   2      251.92      246.40      5.10 o 
 -10   4   2      153.31      153.03      4.03 o 
  -9   4   2      306.46      318.24      5.77 o 
  -8   4   2       42.69       39.20      2.13 o 
  -7   4   2        2.72        0.50      0.97 o 
  -6   4   2        3.83        2.10      0.91 o 
  -5   4   2        3.41        4.56      0.98 o 
  -4   4   2        3.18        4.04      0.88 o 
  -3   4   2        8.55        7.88      0.94 o 
  -2   4   2        0.70        1.65      0.85 o 
  -1   4   2        0.01       -0.63      0.88 o 
   0   4   2        0.14       -0.79      0.88 o 
   1   4   2       31.39       29.74      1.61 o 
   2   4   2       16.94       17.14      1.50 o 
   3   4   2       10.96       12.55      1.62 o 
   4   4   2        3.17        2.28      2.05 o 
   5   4   2        0.29       -0.06      1.15 o 
   6   4   2       11.27       11.58      4.12 o 
   7   4   2       34.43       36.51      3.01 o 
   8   4   2      286.90      302.36      7.95 o 
   9   4   2      107.44      118.09      4.01 o 
  10   4   2       98.15       96.37      3.61 o 
  11   4   2       47.47       43.14      2.56 o 
  12   4   2       94.03       90.05      3.39 o 
  13   4   2        5.70        2.86      1.10 o 
  14   4   2       37.52       35.99      2.47 o 
  15   4   2      148.23      136.13      3.72 o 
  16   4   2      208.41      191.03      4.07 o 
  17   4   2       84.34       73.28      4.71 o 
  18   4   2        4.42        5.00      1.29 o 
  19   4   2       27.10       24.56      1.84 o 
  20   4   2      213.67      215.66      6.80 o 
 -15   5   2        8.88        9.69      1.32 o 
 -14   5   2        1.80        0.85      0.55 o 
 -13   5   2       31.75       27.69      1.80 o 
 -12   5   2       65.01       52.94      3.53 o 
 -11   5   2        8.05        8.74      0.93 o 
 -10   5   2       11.33       13.12      1.06 o 
  -9   5   2      101.62       93.29      2.54 o 
  -8   5   2       11.87       10.63      1.25 o 
  -7   5   2        1.06        0.73      1.04 o 
  -6   5   2       19.87       19.54      1.45 o 
  -5   5   2       52.76       52.38      1.83 o 
  -4   5   2       66.11       66.40      2.07 o 
  -3   5   2       67.56       68.93      2.11 o 
  -2   5   2       14.67       17.11      1.86 o 
  -1   5   2      370.39      381.19      5.53 o 
   0   5   2        8.09        8.57      1.32 o 
   1   5   2       99.48      100.80      3.49 o 
   2   5   2       98.44      103.08      3.53 o 
   3   5   2        4.97        4.99      1.95 o 
   4   5   2       29.60       31.75      2.30 o 
   5   5   2       84.98       87.75      4.19 o 
   6   5   2       51.83       51.20      2.52 o 
   7   5   2        1.98        2.85      1.14 o 
   8   5   2       44.43       40.84      2.17 o 
   9   5   2       56.57       59.93      2.46 o 
  10   5   2        0.66        1.71      1.21 o 
  11   5   2        4.98        4.17      0.98 o 
  12   5   2        0.49        1.08      0.83 o 
  13   5   2       14.40       15.26      0.93 o 
  14   5   2       14.32       13.21      2.26 o 
 -30   1   3      155.83      178.56      2.70 o 
 -29   1   3        3.61        3.11      1.01 o 
 -28   1   3       31.60       25.96      1.46 o 
 -27   1   3       67.87       62.40      2.04 o 
 -26   1   3       48.81       46.14      2.08 o 
 -25   1   3       30.72       28.98      2.01 o 
 -24   1   3       29.51       28.81      1.96 o 
 -23   1   3        7.02        7.33      1.35 o 
 -22   1   3       47.76       41.23      2.56 o 
 -21   1   3      783.68      770.83      8.13 o 
 -20   1   3      631.49      596.73      6.78 o 
 -19   1   3      305.63      316.09      4.68 o 
 -18   1   3      114.84      124.01      2.91 o 
 -17   1   3       19.26       23.28      2.01 o 
 -16   1   3       16.41       17.65      2.30 o 
 -15   1   3        5.80        4.54      2.16 o 
 -14   1   3       86.82      105.24      5.45 o 
 -13   1   3      745.24      823.77     12.47 o 
 -12   1   3     1091.37     1139.47     14.32 o 
 -11   1   3     2643.42     2650.34     29.65 o 
 -10   1   3      127.19      137.28      3.99 o 
  -9   1   3       70.70       73.41      2.85 o 
  -8   1   3      289.26      310.28      6.66 o 
  -7   1   3      247.38      244.77      5.74 o 
  -6   1   3      128.20      115.51      3.85 o 
  -5   1   3       23.24       16.01      1.75 o 
  -4   1   3      158.79      142.11      3.97 o 
  -3   1   3     1800.40     1568.95     11.06 o 
  -2   1   3     7079.59     6368.96     17.03 o 
  -1   1   3     5140.58     4928.36     14.55 o 
   0   1   3     2187.21     2043.47      9.35 o 
   1   1   3      421.89      415.58      4.61 o 
   2   1   3       85.39       91.32      2.38 o 
   3   1   3      221.45      221.36      3.46 o 
   4   1   3      214.85      206.55      3.49 o 
   5   1   3       25.69       26.44      1.43 o 
   6   1   3     1096.72     1087.41      8.93 o 
   7   1   3     1998.66     1990.88     17.54 o 
   8   1   3      582.30      665.28     10.58 o 
   9   1   3     1520.23     1564.40     21.36 o 
  10   1   3      287.50      308.78     10.93 o 
  11   1   3       20.18       19.61      2.33 o 
  12   1   3        1.42        2.73      1.78 o 
  13   1   3       30.98       39.78      3.53 o 
  14   1   3       72.82       77.18      5.83 o 
  15   1   3       31.43       31.66      1.59 o 
  16   1   3        5.37        7.07      1.27 o 
  17   1   3      137.28      133.25      3.26 o 
  18   1   3     1241.55     1205.62     11.26 o 
  19   1   3        0.19        0.26      1.10 o 
  20   1   3       60.54       67.12      2.72 o 
  21   1   3       20.50       23.62      1.74 o 
  22   1   3       25.03       25.89      1.74 o 
  23   1   3      115.21      119.52      3.25 o 
  24   1   3       67.59       65.73      2.33 o 
  25   1   3        0.46        0.57      0.78 o 
  26   1   3       25.30       27.06      1.84 o 
  27   1   3       30.15       35.95      1.53 o 
  28   1   3      146.61      153.15      4.59 o 
 -29   2   3       25.99       23.86      2.20 o 
 -28   2   3        3.48        3.93      0.86 o 
 -27   2   3        4.49        4.23      0.81 o 
 -26   2   3        7.61        4.62      1.08 o 
 -25   2   3        0.17       -0.61      0.79 o 
 -24   2   3       30.60       32.91      1.68 o 
 -23   2   3      164.47      158.48      3.91 o 
 -22   2   3      248.67      232.41      4.36 o 
 -21   2   3       47.82       62.11      2.15 o 
 -20   2   3      612.34      498.97      7.55 o 
 -19   2   3       22.48       17.79      1.32 o 
 -18   2   3      147.16      128.58      2.80 o 
 -17   2   3      245.19      240.62      3.70 o 
 -16   2   3      180.13      175.00      3.12 o 
 -15   2   3       29.63       30.72      1.97 o 
 -14   2   3        8.15        6.62      1.09 o 
 -13   2   3        5.32        6.65      1.78 o 
 -12   2   3      276.21      271.50      8.33 o 
 -11   2   3      326.34      341.97      9.15 o 
 -10   2   3      331.49      348.15      9.06 o 
  -9   2   3        2.12        2.62      1.67 o 
  -8   2   3      149.82      122.95      5.28 o 
  -7   2   3      275.24      249.81      6.18 o 
  -6   2   3      359.40      346.62      5.85 o 
  -5   2   3      387.29      391.34      6.75 o 
  -4   2   3      282.51      306.92      5.32 o 
  -3   2   3       60.21       70.84      2.61 o 
  -2   2   3       63.46       72.52      2.37 o 
  -1   2   3      752.29      851.79      7.04 o 
   0   2   3      413.04      444.65      6.51 o 
   1   2   3      752.74      735.90      7.47 o 
   2   2   3      935.76      883.44      7.55 o 
   3   2   3      638.28      602.15      8.21 o 
   4   2   3      239.15      239.41      6.37 o 
   5   2   3      121.76      134.72      4.95 o 
   6   2   3      324.53      343.69      7.90 o 
   7   2   3     1249.16     1259.66     19.77 o 
   8   2   3       65.41       80.92      5.50 o 
   9   2   3      108.38      119.01      6.77 o 
  10   2   3        4.42        4.59      1.93 o 
  11   2   3       22.24       22.15      3.17 o 
  12   2   3      165.13      169.38      5.11 o 
  13   2   3      404.79      396.50      7.01 o 
  14   2   3      523.33      544.63      8.53 o 
  15   2   3      417.28      437.74      7.09 o 
  16   2   3      229.66      230.70      6.57 o 
  17   2   3      108.12       81.53      3.40 o 
  18   2   3      564.64      475.30      7.92 o 
  19   2   3       25.07       37.69      2.16 o 
  20   2   3       51.60       56.96      2.27 o 
  21   2   3       52.57       47.70      2.34 o 
  22   2   3       38.67       34.33      1.91 o 
  23   2   3       16.82       13.50      1.49 o 
  24   2   3        1.11        2.32      1.15 o 
  25   2   3        6.19        6.68      1.42 o 
  26   2   3       42.52       47.55      2.73 o 
 -26   3   3       41.69       46.41      1.73 o 
 -25   3   3       55.87       60.26      2.87 o 
 -24   3   3       15.04        9.87      1.82 o 
 -23   3   3        1.90        1.51      1.32 o 
 -22   3   3        9.29        9.93      1.36 o 
 -21   3   3       23.70       33.36      1.96 o 
 -20   3   3       25.76       39.16      2.20 o 
 -19   3   3       30.50       39.09      2.18 o 
 -18   3   3       75.00       62.84      2.37 o 
 -17   3   3       95.37       78.62      2.71 o 
 -16   3   3       73.80       62.34      2.44 o 
 -15   3   3       39.09       37.81      2.12 o 
 -14   3   3       23.16       19.75      1.95 o 
 -13   3   3       13.66       15.59      2.20 o 
 -12   3   3       16.05       14.48      1.82 o 
 -11   3   3      722.58      714.74     11.40 o 
 -10   3   3      692.54      712.48      6.29 o 
  -9   3   3      202.95      201.48      3.31 o 
  -8   3   3       59.92       63.22      1.99 o 
  -7   3   3       65.75       68.51      2.50 o 
  -6   3   3      183.59      194.38      7.70 o 
  -5   3   3       24.85       34.79      3.46 o 
  -4   3   3      105.32       95.18      5.39 o 
  -3   3   3      445.38      432.13     10.87 o 
  -2   3   3      200.47      249.55      7.08 o 
  -1   3   3     1028.64      949.01     21.75 o 
   0   3   3      404.76      411.43     10.58 o 
   1   3   3       28.33       31.49      4.18 o 
   2   3   3       43.76       42.71      4.06 o 
   3   3   3      146.08      153.27      7.51 o 
   4   3   3      106.15      113.60      3.52 o 
   5   3   3        4.67        2.17      1.36 o 
   6   3   3       35.55       40.94      2.37 o 
   7   3   3       70.61       79.65      5.32 o 
   8   3   3      559.48      538.66      8.25 o 
   9   3   3      140.58      134.88      3.59 o 
  10   3   3     1758.36     1760.00     19.04 o 
  11   3   3     1483.49     1477.92     22.65 o 
  12   3   3      410.94      399.55      5.77 o 
  13   3   3       18.71       14.65      1.38 o 
  14   3   3       39.23       42.93      2.59 o 
  15   3   3      173.28      170.13      5.24 o 
  16   3   3      306.41      308.65      6.27 o 
  17   3   3      455.15      478.29      7.62 o 
  18   3   3       90.38       62.52      2.81 o 
  19   3   3       22.98       14.56      1.32 o 
  20   3   3       14.75       16.68      1.57 o 
  21   3   3       18.00       19.55      1.65 o 
  22   3   3       25.62       25.82      1.52 o 
  23   3   3       23.83       24.27      1.66 o 
 -22   4   3      183.58      204.35      3.42 o 
 -21   4   3        6.27        7.69      1.50 o 
 -20   4   3       15.02       15.78      1.41 o 
 -19   4   3       74.07       76.08      2.31 o 
 -18   4   3       20.77       20.87      1.28 o 
 -17   4   3        0.05        1.35      0.77 o 
 -16   4   3        2.74        5.37      0.94 o 
 -15   4   3        2.24        4.16      0.95 o 
 -14   4   3        2.34        3.36      1.56 o 
 -13   4   3       27.57       29.19      1.72 o 
 -12   4   3       71.01       73.34      2.86 o 
 -11   4   3      225.31      242.06      5.33 o 
 -10   4   3      414.60      416.86      6.61 o 
  -9   4   3       15.10       14.85      1.33 o 
  -8   4   3       89.99       91.69      2.81 o 
  -7   4   3      117.18      119.86      3.18 o 
  -6   4   3       32.73       34.37      1.80 o 
  -5   4   3        0.01        0.31      0.86 o 
  -4   4   3        3.42        3.41      1.01 o 
  -3   4   3        0.36        2.24      1.15 o 
  -2   4   3      378.62      385.21      5.09 o 
  -1   4   3       17.72       15.66      1.76 o 
   0   4   3      105.32      105.11      3.01 o 
   1   4   3       78.78       79.04      2.38 o 
   2   4   3        1.81        2.27      1.22 o 
   3   4   3       55.44       55.95      2.90 o 
   4   4   3      215.51      201.57      5.31 o 
   5   4   3      342.52      327.59      8.57 o 
   6   4   3      369.16      366.01      8.83 o 
   7   4   3      167.08      167.16      6.96 o 
   8   4   3      375.94      372.55     10.37 o 
   9   4   3      103.36      101.37      5.26 o 
  10   4   3       99.08       98.64      4.60 o 
  11   4   3       15.18       14.81      1.99 o 
  12   4   3        0.19        0.77      1.43 o 
  13   4   3        3.27        3.31      1.51 o 
  14   4   3       31.86       24.32      2.19 o 
  15   4   3      100.57       84.11      7.40 o 
  16   4   3      197.54      163.09      6.89 o 
  17   4   3      765.41      783.98     13.75 o 
  18   4   3      172.04      171.79      9.03 o 
  19   4   3        2.01        2.82      1.37 o 
  20   4   3       66.40       60.33      3.28 o 
 -15   5   3       18.09       19.47      1.60 o 
 -14   5   3       31.03       31.79      2.70 o 
 -13   5   3       31.03       29.72      1.46 o 
 -12   5   3       63.38       58.90      2.09 o 
 -11   5   3        0.76        0.44      0.74 o 
 -10   5   3        4.39        3.09      0.72 o 
  -9   5   3        7.83        6.67      1.21 o 
  -8   5   3       15.57       13.23      1.34 o 
  -7   5   3       47.60       45.25      2.24 o 
  -6   5   3       51.91       51.37      1.80 o 
  -5   5   3       35.26       35.60      1.55 o 
  -4   5   3        8.27        9.32      0.94 o 
  -3   5   3        9.59       10.33      1.62 o 
  -2   5   3       16.39       15.69      1.58 o 
  -1   5   3       62.22       58.94      2.30 o 
   0   5   3      434.54      437.29      6.87 o 
   1   5   3        1.25       -0.25      1.23 o 
   2   5   3       23.24       28.06      2.03 o 
   3   5   3        2.01        4.00      1.14 o 
   4   5   3        3.05        2.21      1.22 o 
   5   5   3        1.01       -0.37      1.09 o 
   6   5   3        0.25       -0.55      1.37 o 
   7   5   3        0.36       -0.75      1.07 o 
   8   5   3       82.67       72.86      2.73 o 
   9   5   3       35.49       33.50      1.90 o 
  10   5   3       12.04       11.59      1.23 o 
  11   5   3       32.50       33.39      1.71 o 
  12   5   3       22.26       25.10      1.83 o 
  13   5   3       11.68       13.82      1.01 o 
 -31   0   4       38.46       45.13      2.53 o 
 -30   0   4        3.30        2.42      1.53 o 
 -29   0   4       25.65       27.45      2.78 o 
 -28   0   4       48.03       50.62      4.17 o 
 -27   0   4       44.34       38.80      3.90 o 
 -26   0   4       19.61       18.47      2.84 o 
 -25   0   4        1.17       -0.72      1.84 o 
 -24   0   4      111.59      106.31      6.61 o 
 -23   0   4      391.15      380.10     12.44 o 
 -22   0   4      337.66      332.03     11.64 o 
 -21   0   4     4898.43     4964.61     39.37 o 
 -20   0   4     2422.65     2440.57     30.31 o 
 -19   0   4      120.53      129.20      4.30 o 
 -18   0   4       20.44       23.79      5.00 o 
 -17   0   4      337.07      359.85     14.70 o 
 -16   0   4     1043.88     1075.21     18.16 o 
 -15   0   4      780.19      766.58     14.82 o 
 -14   0   4       19.30       13.25      2.37 o 
 -13   0   4      463.03      487.19      8.75 o 
 -12   0   4     1290.79     1264.83     15.11 o 
 -11   0   4     1148.37     1107.75     12.55 o 
 -10   0   4      512.53      483.51      8.10 o 
  -9   0   4       72.00       73.83      3.19 o 
  -8   0   4       93.75       75.79      3.07 o 
  -7   0   4      390.07      345.75      6.02 o 
  -6   0   4       39.95       41.20      2.10 o 
  -5   0   4     1136.47     1038.07      9.85 o 
  -4   0   4     5788.31     5534.72     21.06 o 
  -3   0   4     5158.89     5079.02     31.60 o 
  -2   0   4    32997.38    30905.01    190.36 o 
  -1   0   4    39313.58    37522.70    255.57 o 
   0   0   4        0.71        0.48      1.01 o 
   1   0   4     4278.36     4095.82     22.57 o 
   2   0   4     3039.38     2823.58     20.45 o 
   3   0   4      662.43      560.37      7.91 o 
   4   0   4      321.96      254.83      8.48 o 
   5   0   4     1057.81      951.99     17.00 o 
   6   0   4     2063.98     2033.53     18.82 o 
   7   0   4     1728.37     1716.39     17.44 o 
   8   0   4     1297.08     1265.19     18.64 o 
   9   0   4      643.67      620.86     10.37 o 
  10   0   4       12.60       12.99      2.44 o 
  11   0   4      378.57      406.26     10.28 o 
  12   0   4     1199.81     1226.21     26.44 o 
  13   0   4     1292.49     1366.30     28.90 o 
  14   0   4      532.53      563.41     28.06 o 
  15   0   4       37.16       46.14      2.31 o 
  16   0   4        8.04        9.30      1.43 o 
  17   0   4     4310.18     4466.79     36.38 o 
  18   0   4     3176.85     3264.84     32.41 o 
  19   0   4      103.88       95.40      6.53 o 
  20   0   4      452.57      449.72      9.45 o 
  21   0   4       88.97       92.49      6.67 o 
  22   0   4       36.68       36.66      2.80 o 
  23   0   4      241.68      244.25      9.44 o 
  24   0   4      368.58      378.02     10.98 o 
  25   0   4      402.79      407.87     10.55 o 
  26   0   4      341.30      346.95      8.85 o 
  27   0   4       45.32       44.92      2.94 o 
 -30   1   4      173.24      171.25      4.44 o 
 -29   1   4      138.00      138.89      2.72 o 
 -28   1   4       22.86       19.24      1.29 o 
 -27   1   4        9.78        7.89      0.92 o 
 -26   1   4       65.57       64.63      2.71 o 
 -25   1   4       43.41       37.31      2.12 o 
 -24   1   4        1.92        1.02      1.15 o 
 -23   1   4      131.53      128.68      3.99 o 
 -22   1   4      377.06      374.44     13.78 o 
 -21   1   4      193.77      208.47      6.59 o 
 -20   1   4        9.82       11.74      1.12 o 
 -19   1   4        0.08       -0.26      0.83 o 
 -18   1   4       37.76       39.83      1.55 o 
 -17   1   4      105.67      102.18      2.54 o 
 -16   1   4       97.52       97.57      4.90 o 
 -15   1   4       72.64       74.51      5.74 o 
 -14   1   4      113.17      122.55      5.21 o 
 -13   1   4      216.33      248.87      7.17 o 
 -12   1   4       58.99       72.87      3.92 o 
 -11   1   4     1127.41     1121.59     18.96 o 
 -10   1   4      561.75      511.18      9.40 o 
  -9   1   4       51.31       37.33      2.72 o 
  -8   1   4       88.71       97.95      4.89 o 
  -7   1   4      435.39      405.08      7.58 o 
  -6   1   4      496.39      460.85      8.11 o 
  -5   1   4      206.70      188.13      4.02 o 
  -4   1   4        8.05        7.64      1.08 o 
  -3   1   4       51.63       52.09      1.86 o 
  -2   1   4       85.57       87.57      2.45 o 
  -1   1   4     1380.48     1311.99      7.64 o 
   0   1   4      251.06      223.63      3.44 o 
   1   1   4      979.75      920.07      8.27 o 
   2   1   4     1718.94     1652.79     15.80 o 
   3   1   4     1270.84     1286.95      9.01 o 
   4   1   4      385.35      392.75      5.14 o 
   5   1   4        1.35        1.44      0.86 o 
   6   1   4      369.10      369.50      5.20 o 
   7   1   4     2146.03     2169.95     15.74 o 
   8   1   4      737.19      735.70     10.53 o 
   9   1   4      625.59      665.54     14.32 o 
  10   1   4      387.61      419.47      9.68 o 
  11   1   4      249.37      259.06      8.01 o 
  12   1   4      176.86      167.06      6.78 o 
  13   1   4      113.39      105.93      5.61 o 
  14   1   4       49.91       49.25      1.87 o 
  15   1   4        9.60        9.02      1.04 o 
  16   1   4        2.71        4.63      0.91 o 
  17   1   4        1.22        2.99      1.09 o 
  18   1   4       27.59       30.80      1.93 o 
  19   1   4      533.12      546.81      7.25 o 
  20   1   4      453.92      471.75      6.68 o 
  21   1   4      245.50      259.85      4.89 o 
  22   1   4       87.93       95.31      2.95 o 
  23   1   4       11.38       11.43      1.16 o 
  24   1   4        2.51        2.66      1.56 o 
  25   1   4       12.39       11.92      1.41 o 
  26   1   4        0.47        0.28      1.00 o 
  27   1   4       42.17       44.25      2.77 o 
 -29   2   4       18.04       19.64      2.02 o 
 -28   2   4        1.20        2.90      0.76 o 
 -27   2   4        6.32        8.72      1.11 o 
 -26   2   4        0.55        1.63      0.66 o 
 -25   2   4       27.11       25.83      1.44 o 
 -24   2   4       82.84       81.31      2.79 o 
 -23   2   4       31.00       32.23      1.74 o 
 -22   2   4       15.94       12.69      1.25 o 
 -21   2   4       53.33       47.07      2.10 o 
 -20   2   4       53.08       47.17      2.12 o 
 -19   2   4       17.76       17.49      1.26 o 
 -18   2   4       79.39       81.55      2.23 o 
 -17   2   4      144.11      142.50      2.84 o 
 -16   2   4      200.20      189.98      2.87 o 
 -15   2   4      220.26      204.30      3.08 o 
 -14   2   4       95.96       96.36      2.59 o 
 -13   2   4       71.37       64.00      4.35 o 
 -12   2   4     3223.17     3122.40     28.80 o 
 -11   2   4     4414.57     4439.13     53.87 o 
 -10   2   4     1307.76     1326.00     19.15 o 
  -9   2   4      671.19      705.44     11.32 o 
  -8   2   4      118.57      131.99      4.78 o 
  -7   2   4       80.25       91.11      3.31 o 
  -6   2   4      279.13      285.33      5.69 o 
  -5   2   4      399.62      393.71      6.58 o 
  -4   2   4      108.44       99.17      3.31 o 
  -3   2   4       21.71       28.68      1.90 o 
  -2   2   4        0.37        2.89      1.26 o 
  -1   2   4        9.98        8.42      0.96 o 
   0   2   4        1.28        5.42      0.93 o 
   1   2   4       62.91       56.79      2.27 o 
   2   2   4      211.53      232.29      5.24 o 
   3   2   4      285.19      315.25      6.27 o 
   4   2   4      209.13      232.31      6.13 o 
   5   2   4      141.51      151.42      4.88 o 
   6   2   4      363.11      358.64     10.36 o 
   7   2   4     2381.53     2342.21     40.08 o 
   8   2   4     6191.42     6357.15     54.99 o 
   9   2   4      830.00      803.72     17.41 o 
  10   2   4       86.02       85.55      7.26 o 
  11   2   4       27.81       27.54      1.96 o 
  12   2   4       23.68       23.19      1.84 o 
  13   2   4        0.53        0.24      1.10 o 
  14   2   4        0.51        3.55      1.08 o 
  15   2   4      116.09      113.26      3.84 o 
  16   2   4      425.00      410.03      8.28 o 
  17   2   4      183.95      183.43      4.93 o 
  18   2   4       82.98       85.06      4.28 o 
  19   2   4        3.68        4.76      1.19 o 
  20   2   4        0.01       -0.60      1.00 o 
  21   2   4       10.52       11.21      1.99 o 
  22   2   4       42.54       36.91      2.15 o 
  23   2   4       64.58       52.82      2.95 o 
  24   2   4       39.87       31.34      2.25 o 
 -26   3   4        0.24        0.73      0.78 o 
 -25   3   4        0.01       -1.44      1.44 o 
 -24   3   4        0.81       -0.03      2.07 o 
 -23   3   4        1.51        2.10      1.03 o 
 -22   3   4        0.63        1.38      0.98 o 
 -21   3   4       28.75       33.96      1.97 o 
 -20   3   4       12.71        9.80      1.34 o 
 -19   3   4       26.70       26.27      1.62 o 
 -18   3   4       16.22       16.78      1.42 o 
 -17   3   4        0.30        1.20      0.98 o 
 -16   3   4       17.36       11.79      1.32 o 
 -15   3   4       46.69       38.52      1.97 o 
 -14   3   4       41.24       40.23      2.03 o 
 -13   3   4        6.23        7.17      1.26 o 
 -12   3   4      597.11      593.36      6.06 o 
 -11   3   4      344.25      324.83      4.42 o 
 -10   3   4      137.75      141.71      2.91 o 
  -9   3   4       45.45       47.87      1.74 o 
  -8   3   4       66.31       71.84      2.04 o 
  -7   3   4        7.17        9.52      1.02 o 
  -6   3   4        3.28        2.08      0.79 o 
  -5   3   4       23.94       24.59      1.56 o 
  -4   3   4       79.69       88.00      3.86 o 
  -3   3   4      202.74      195.06      7.51 o 
  -2   3   4       49.71       71.47      5.28 o 
  -1   3   4      223.50      285.50     10.18 o 
   0   3   4       91.33       90.07      6.01 o 
   1   3   4        5.54        3.53      0.99 o 
   2   3   4       27.54       32.54      1.96 o 
   3   3   4      124.42      138.94      3.78 o 
   4   3   4      150.91      164.11      4.26 o 
   5   3   4       83.91       85.70      2.76 o 
   6   3   4        3.03        3.95      0.97 o 
   7   3   4      582.46      578.61     11.27 o 
   8   3   4       95.89       84.93      3.44 o 
   9   3   4      459.71      466.29      6.87 o 
  10   3   4        5.63        5.36      1.12 o 
  11   3   4        5.42        4.56      1.24 o 
  12   3   4       22.82       17.65      1.78 o 
  13   3   4        8.95        5.23      1.24 o 
  14   3   4        0.52        0.01      2.19 o 
  15   3   4        6.09        5.96      1.61 o 
  16   3   4        1.78        0.77      1.34 o 
  17   3   4       16.22       20.27      2.34 o 
  18   3   4        0.02       -1.59      2.42 o 
  19   3   4        9.19       11.45      1.80 o 
  20   3   4       17.78       22.56      3.66 o 
  21   3   4        1.41       -1.18      1.18 o 
  22   3   4       17.34       16.37      1.48 o 
  23   3   4       65.32       70.94      3.31 o 
 -22   4   4      134.94      138.89      3.29 o 
 -21   4   4      130.86      166.09      3.43 o 
 -20   4   4      118.71      127.69      2.63 o 
 -19   4   4       14.33       17.92      1.11 o 
 -18   4   4       28.56       27.67      1.58 o 
 -17   4   4        9.53        7.74      1.04 o 
 -16   4   4        2.79        1.96      0.86 o 
 -15   4   4       10.21        9.94      1.24 o 
 -14   4   4       33.84       30.50      1.72 o 
 -13   4   4       32.12       31.26      1.73 o 
 -12   4   4      118.05      112.01      3.11 o 
 -11   4   4      112.96      103.92      2.71 o 
 -10   4   4      296.74      307.45      5.04 o 
  -9   4   4        2.39        3.47      0.91 o 
  -8   4   4       14.29       15.52      1.34 o 
  -7   4   4       49.47       53.46      2.19 o 
  -6   4   4       73.84       78.97      2.65 o 
  -5   4   4       77.69       75.91      2.62 o 
  -4   4   4       90.38       83.83      2.75 o 
  -3   4   4       90.08       89.95      2.89 o 
  -2   4   4      715.52      672.02      8.44 o 
  -1   4   4       40.14       28.27      1.81 o 
   0   4   4      192.22      182.86      3.94 o 
   1   4   4       39.14       38.67      2.28 o 
   2   4   4       33.37       32.77      1.83 o 
   3   4   4      123.54      122.23      3.67 o 
   4   4   4       46.42       42.55      2.63 o 
   5   4   4        4.83        4.94      1.81 o 
   6   4   4       72.06       70.47      4.00 o 
   7   4   4        4.71        5.58      1.76 o 
   8   4   4        6.23        6.42      2.61 o 
   9   4   4       23.28       22.20      2.35 o 
  10   4   4       13.12       12.99      2.14 o 
  11   4   4        2.67        1.53      1.39 o 
  12   4   4       33.61       30.08      3.13 o 
  13   4   4       26.99       22.06      2.92 o 
  14   4   4        0.04        0.78      1.06 o 
  15   4   4       56.11       59.60      3.88 o 
  16   4   4      177.65      175.30      6.54 o 
  17   4   4       52.87       86.42      5.14 o 
  18   4   4      226.56      242.43      7.53 o 
  19   4   4       38.76       50.38      3.14 o 
 -15   5   4       42.19       46.05      4.16 o 
 -14   5   4       68.50       74.70      2.61 o 
 -13   5   4       39.26       38.22      2.24 o 
 -12   5   4        0.91        1.06      0.82 o 
 -11   5   4        4.73        5.09      0.95 o 
 -10   5   4       11.66       13.57      1.35 o 
  -9   5   4        0.10        0.06      0.96 o 
  -8   5   4        5.74        4.30      1.00 o 
  -7   5   4        3.30        3.31      0.94 o 
  -6   5   4        2.25        0.83      1.00 o 
  -5   5   4        1.47        1.23      1.16 o 
  -4   5   4       16.53       17.36      1.35 o 
  -3   5   4      326.00      341.00      6.13 o 
  -2   5   4        5.40       10.57      1.45 o 
  -1   5   4      113.16      106.44      3.01 o 
   0   5   4       37.65       42.23      2.34 o 
   1   5   4       37.28       33.37      2.26 o 
   2   5   4       58.54       55.79      2.62 o 
   3   5   4        1.61        2.47      1.12 o 
   4   5   4       24.13       21.59      1.73 o 
   5   5   4       61.66       63.02      2.67 o 
   6   5   4       26.51       26.03      1.78 o 
   7   5   4        9.37       10.56      1.45 o 
   8   5   4       14.44       18.04      1.45 o 
   9   5   4        8.18       11.28      1.18 o 
  10   5   4       58.69       58.51      2.66 o 
  11   5   4       39.76       38.28      1.57 o 
  12   5   4        0.15       -1.01      1.01 o 
 -30   1   5      108.45      127.45      3.42 o 
 -29   1   5        1.18        1.18      1.34 o 
 -28   1   5       13.06       12.11      1.63 o 
 -27   1   5        7.84        8.70      1.25 o 
 -26   1   5        0.12       -0.13      0.91 o 
 -25   1   5        0.96        2.26      0.81 o 
 -24   1   5        5.57        4.64      2.52 o 
 -23   1   5       10.34       11.19      1.47 o 
 -22   1   5      151.65      133.24      4.14 o 
 -21   1   5      527.33      500.98      6.68 o 
 -20   1   5      104.20       92.52      2.86 o 
 -19   1   5       34.96       29.74      1.58 o 
 -18   1   5       20.49       21.88      1.65 o 
 -17   1   5      120.35      128.42      2.91 o 
 -16   1   5       81.85       89.40      7.24 o 
 -15   1   5        5.93        8.84      1.46 o 
 -14   1   5        2.10        1.25      1.28 o 
 -13   1   5       11.11       18.95      1.96 o 
 -12   1   5      183.50      218.25      6.79 o 
 -11   1   5      311.83      288.46      7.58 o 
 -10   1   5      137.13      137.46      5.14 o 
  -9   1   5      449.43      429.11      8.64 o 
  -8   1   5      173.06      174.09      5.43 o 
  -7   1   5        0.82        0.36      1.19 o 
  -6   1   5        4.20        4.30      1.19 o 
  -5   1   5       17.64       16.78      1.51 o 
  -4   1   5        2.99        2.00      0.95 o 
  -3   1   5     1034.51     1069.75      8.63 o 
  -2   1   5     4939.76     4782.63     21.85 o 
  -1   1   5      746.45      740.38      8.36 o 
   0   1   5      378.18      336.31      4.85 o 
   1   1   5       17.84       13.12      1.16 o 
   2   1   5       11.51       11.98      1.23 o 
   3   1   5        2.12        2.01      0.95 o 
   4   1   5        3.73        1.26      0.85 o 
   5   1   5        0.66        5.33      0.93 o 
   6   1   5        4.91       11.92      1.22 o 
   7   1   5      189.44      175.81      4.86 o 
   8   1   5      299.85      294.74      6.49 o 
   9   1   5      265.57      278.14      7.19 o 
  10   1   5      305.07      322.66      8.84 o 
  11   1   5        0.34        0.22      1.54 o 
  12   1   5      279.47      291.31      9.14 o 
  13   1   5      464.92      514.27      5.13 o 
  14   1   5      217.57      237.94      3.44 o 
  15   1   5       58.50       59.94      2.21 o 
  16   1   5      101.51       88.55      3.16 o 
  17   1   5     1649.20     1627.00     12.25 o 
  18   1   5        0.01        0.90      1.02 o 
  19   1   5       31.36       27.96      1.85 o 
  20   1   5       26.02       23.97      1.69 o 
  21   1   5        3.44        3.74      1.41 o 
  22   1   5       81.70       79.58      3.09 o 
  23   1   5       93.72       90.03      3.08 o 
  24   1   5        8.31        8.31      1.21 o 
  25   1   5       20.44       16.47      1.61 o 
  26   1   5        5.96        3.87      1.22 o 
 -29   2   5       27.48       32.37      2.12 o 
 -28   2   5       12.11       14.85      1.19 o 
 -27   2   5        0.03        1.10      0.76 o 
 -26   2   5        4.92        6.38      0.83 o 
 -25   2   5        8.12       12.03      1.21 o 
 -24   2   5        2.18        3.96      0.99 o 
 -23   2   5        0.35        0.08      0.81 o 
 -22   2   5       20.97       11.14      1.21 o 
 -21   2   5      324.81      269.95      4.73 o 
 -20   2   5       37.09       35.95      1.87 o 
 -19   2   5       19.53       19.51      1.43 o 
 -18   2   5        0.58        2.01      1.46 o 
 -17   2   5        2.79        1.12      0.73 o 
 -16   2   5        9.69       11.02      0.91 o 
 -15   2   5        6.07        7.43      1.06 o 
 -14   2   5        0.22        0.10      0.72 o 
 -13   2   5       45.50       45.61      3.85 o 
 -12   2   5      983.28      975.36     14.74 o 
 -11   2   5      817.41      858.11     13.56 o 
 -10   2   5       24.34       19.16      2.31 o 
  -9   2   5       13.25        9.19      2.32 o 
  -8   2   5        2.77        6.14      2.39 o 
  -7   2   5       40.73       59.36      2.90 o 
  -6   2   5      228.78      250.04      5.69 o 
  -5   2   5      496.88      499.06      7.92 o 
  -4   2   5      553.18      533.38      8.04 o 
  -3   2   5      391.24      427.50      7.12 o 
  -2   2   5     1291.72     1488.58     13.13 o 
  -1   2   5        0.90        2.08      0.81 o 
   0   2   5       60.41       76.16      2.63 o 
   1   2   5       66.58       86.86      3.18 o 
   2   2   5        1.44        0.84      0.91 o 
   3   2   5      121.94      123.52      4.18 o 
   4   2   5      188.83      199.40      5.41 o 
   5   2   5       27.28       43.46      3.67 o 
   6   2   5       54.68       39.25      3.19 o 
   7   2   5        1.85        1.62      3.08 o 
   8   2   5      128.44      152.59      7.45 o 
   9   2   5     1231.44     1225.24     23.78 o 
  10   2   5      134.77      137.23      5.00 o 
  11   2   5       71.16       82.64      5.25 o 
  12   2   5      243.99      251.02      9.01 o 
  13   2   5      168.34      156.99      5.66 o 
  14   2   5       26.50       22.59      2.13 o 
  15   2   5       13.85       16.29      3.08 o 
  16   2   5      103.27       84.74      7.31 o 
  17   2   5      172.62      140.26      7.33 o 
  18   2   5       31.95       22.35      1.99 o 
  19   2   5        4.00        5.25      1.32 o 
  20   2   5       31.37       29.59      2.06 o 
  21   2   5       11.09        9.67      1.29 o 
  22   2   5        1.51       -1.04      1.04 o 
  23   2   5       25.78       26.51      3.04 o 
  24   2   5       32.14       29.31      2.78 o 
 -26   3   5        3.02        1.56      0.83 o 
 -25   3   5       40.01       36.81      2.31 o 
 -24   3   5       34.10       35.55      2.54 o 
 -23   3   5        0.14        2.31      0.82 o 
 -22   3   5       80.14       71.47      3.39 o 
 -21   3   5       63.94       70.17      2.69 o 
 -20   3   5       90.32       72.23      2.38 o 
 -19   3   5        5.31        3.39      1.11 o 
 -18   3   5       28.93       30.67      1.78 o 
 -17   3   5      177.51      173.37      3.89 o 
 -16   3   5      367.79      362.69      5.58 o 
 -15   3   5      277.11      265.26      4.80 o 
 -14   3   5        1.08        0.99      1.03 o 
 -13   3   5      390.81      400.99      5.10 o 
 -12   3   5      483.85      451.33      5.00 o 
 -11   3   5      577.14      599.90      5.91 o 
 -10   3   5       98.37      101.81      2.57 o 
  -9   3   5      144.64      146.45      2.97 o 
  -8   3   5      174.03      186.05      3.27 o 
  -7   3   5      147.28      157.00      3.41 o 
  -6   3   5       44.28       48.15      2.14 o 
  -5   3   5        8.31       11.55      1.08 o 
  -4   3   5      120.20      152.06      3.25 o 
  -3   3   5      240.67      268.45      4.30 o 
  -2   3   5       57.64       43.60      1.85 o 
  -1   3   5       59.77       85.62      2.81 o 
   0   3   5        5.53        5.92      1.02 o 
   1   3   5        6.20        2.78      1.12 o 
   2   3   5        3.38        0.48      1.26 o 
   3   3   5        0.87        1.70      0.89 o 
   4   3   5        0.14       -0.93      0.93 o 
   5   3   5       59.91       59.73      2.47 o 
   6   3   5      215.70      215.08      5.44 o 
   7   3   5     1305.19     1281.53     13.99 o 
   8   3   5      174.75      164.17      8.89 o 
   9   3   5       29.37       31.29      2.60 o 
  10   3   5        2.77        2.53      1.12 o 
  11   3   5        0.61       -0.05      1.21 o 
  12   3   5        2.54        2.15      1.12 o 
  13   3   5        0.00        0.19      1.05 o 
  14   3   5        8.99       11.18      1.83 o 
  15   3   5       13.50       14.95      1.99 o 
  16   3   5        1.07        5.17      2.54 o 
  17   3   5        6.17        3.42      2.77 o 
  18   3   5       18.99       26.79      3.73 o 
  19   3   5        8.03        9.07      1.64 o 
  20   3   5        1.15        1.82      1.17 o 
  21   3   5        2.50        4.77      1.69 o 
  22   3   5        6.28        5.15      1.36 o 
 -22   4   5      203.73      214.88      3.31 o 
 -21   4   5       36.95       36.48      1.39 o 
 -20   4   5       27.37       37.94      1.32 o 
 -19   4   5        6.38        4.04      0.74 o 
 -18   4   5       11.82       10.04      1.00 o 
 -17   4   5        6.42        4.58      0.87 o 
 -16   4   5        2.67        1.90      0.83 o 
 -15   4   5        0.01        0.96      0.92 o 
 -14   4   5       15.75       14.66      1.56 o 
 -13   4   5      164.96      177.20      4.19 o 
 -12   4   5       24.81       29.48      1.88 o 
 -11   4   5      627.70      635.95      7.13 o 
 -10   4   5        5.16        3.74      0.88 o 
  -9   4   5       23.53       26.86      1.64 o 
  -8   4   5       27.55       28.14      1.98 o 
  -7   4   5       39.85       38.97      1.98 o 
  -6   4   5       50.78       46.98      2.46 o 
  -5   4   5       50.25       49.63      2.50 o 
  -4   4   5       25.70       27.01      1.97 o 
  -3   4   5        0.46        0.68      1.08 o 
  -2   4   5       84.92       92.22      3.24 o 
  -1   4   5      317.10      289.43      5.56 o 
   0   4   5       46.64       41.03      2.34 o 
   1   4   5      158.11      151.49      4.81 o 
   2   4   5      122.29      121.08      4.34 o 
   3   4   5       74.58       73.88      2.63 o 
   4   4   5       29.64       32.07      2.04 o 
   5   4   5        0.22        0.86      1.46 o 
   6   4   5       71.54       68.25      3.27 o 
   7   4   5      121.13      127.62      5.48 o 
   8   4   5      301.08      288.70     11.93 o 
   9   4   5       10.13       11.18      1.56 o 
  10   4   5       24.33       28.92      2.12 o 
  11   4   5        0.18        0.35      0.97 o 
  12   4   5        3.38        2.79      1.19 o 
  13   4   5        7.08       10.96      1.31 o 
  14   4   5        8.65       10.14      1.12 o 
  15   4   5       17.00       19.38      1.61 o 
  16   4   5       54.37       47.29      2.93 o 
  17   4   5       13.47       18.35      3.95 o 
  18   4   5      158.46      181.23      5.70 o 
 -15   5   5        4.70        4.47      0.75 o 
 -14   5   5        8.93        9.54      1.20 o 
 -13   5   5        0.62        1.42      0.67 o 
 -12   5   5       10.35       12.09      1.18 o 
 -11   5   5       11.52       12.22      1.17 o 
 -10   5   5       34.16       35.34      1.84 o 
  -9   5   5        0.73       -0.06      0.88 o 
  -8   5   5       11.27        9.75      1.24 o 
  -7   5   5       23.23       21.27      1.43 o 
  -6   5   5       45.30       41.62      1.87 o 
  -5   5   5       80.14       83.56      2.56 o 
  -4   5   5       18.85       21.84      1.72 o 
  -3   5   5      502.51      505.74      7.32 o 
  -2   5   5       27.69       29.00      1.70 o 
  -1   5   5       18.30       18.04      1.43 o 
   0   5   5        9.04        6.27      1.19 o 
   1   5   5        2.61        2.36      1.12 o 
   2   5   5       17.21       15.82      1.57 o 
   3   5   5       18.13       20.46      1.70 o 
   4   5   5       10.08       11.80      1.39 o 
   5   5   5        0.23        0.37      0.94 o 
   6   5   5       31.27       27.40      2.06 o 
   7   5   5       38.29       37.71      1.90 o 
   8   5   5        0.27        2.46      0.83 o 
   9   5   5       38.95       44.27      1.81 o 
  10   5   5        4.41        4.22      0.70 o 
 -31   0   6       18.58       16.33      1.61 o 
 -30   0   6      303.12      331.14      8.86 o 
 -29   0   6      244.22      271.08      5.16 o 
 -28   0   6      114.36      123.46      4.28 o 
 -27   0   6        2.98        3.22      1.56 o 
 -26   0   6      108.35      107.26      6.28 o 
 -25   0   6      412.12      436.05     13.13 o 
 -24   0   6      361.81      374.37      7.96 o 
 -23   0   6       32.00       36.97      4.93 o 
 -22   0   6       45.30       47.59      3.16 o 
 -21   0   6       29.95       27.59      3.31 o 
 -20   0   6      111.24      110.70      4.76 o 
 -19   0   6      705.52      726.57     22.58 o 
 -18   0   6      883.64      951.86     13.93 o 
 -17   0   6      284.11      321.65      6.39 o 
 -16   0   6       26.39       22.85      6.73 o 
 -15   0   6      506.43      496.25     15.81 o 
 -14   0   6      701.18      702.96     13.89 o 
 -13   0   6      292.36      276.95      8.70 o 
 -12   0   6      687.77      682.95     12.85 o 
 -11   0   6       60.10       61.39      3.79 o 
 -10   0   6      103.29      103.29      5.63 o 
  -9   0   6        1.13        3.75      1.42 o 
  -8   0   6      806.33      851.93     11.08 o 
  -7   0   6     3506.14     3522.72     50.11 o 
  -6   0   6     4758.99     4638.54     32.20 o 
  -5   0   6     1514.80     1468.20     21.86 o 
  -4   0   6      234.77      251.97      8.83 o 
  -3   0   6     2178.04     2268.51     25.14 o 
  -2   0   6     3028.98     3031.83     54.67 o 
  -1   0   6      528.97      541.16      9.67 o 
   0   0   6       15.51       13.39      1.15 o 
   1   0   6       26.12       21.84      2.32 o 
   2   0   6      413.48      374.82      7.82 o 
   3   0   6     1056.27     1012.16     12.70 o 
   4   0   6      743.06      689.07     10.50 o 
   5   0   6       51.32       40.82      2.60 o 
   6   0   6      174.54      191.30      5.54 o 
   7   0   6       19.74       20.97      2.07 o 
   8   0   6       48.00       51.02      3.37 o 
   9   0   6       83.32       92.14      4.56 o 
  10   0   6      248.13      286.10      8.14 o 
  11   0   6      235.51      256.91     12.38 o 
  12   0   6       76.75       88.26      3.48 o 
  13   0   6       19.35       20.58      2.59 o 
  14   0   6      497.90      548.18      7.33 o 
  15   0   6     1097.26     1189.58     12.80 o 
  16   0   6      481.96      524.01      8.76 o 
  17   0   6       68.57       65.94      3.76 o 
  18   0   6      295.96      302.39      7.61 o 
  19   0   6      371.46      388.08      8.49 o 
  20   0   6       43.07       43.81      2.98 o 
  21   0   6       92.92       97.80      6.32 o 
  22   0   6      349.15      380.79     11.25 o 
  23   0   6      270.07      275.62      8.98 o 
  24   0   6       33.64       29.65      3.10 o 
  25   0   6       43.89       45.52      3.12 o 
  26   0   6      116.48      110.44      3.94 o 
 -30   1   6        4.22        5.81      0.98 o 
 -29   1   6        1.47        0.22      0.70 o 
 -28   1   6        1.21        0.29      0.94 o 
 -27   1   6        4.73        3.73      1.28 o 
 -26   1   6       23.93       23.77      1.55 o 
 -25   1   6       88.86       93.56      2.95 o 
 -24   1   6      213.72      224.68      4.57 o 
 -23   1   6      347.99      369.42      6.01 o 
 -22   1   6     1465.19     1488.88     12.03 o 
 -21   1   6     1248.15     1183.36     10.75 o 
 -20   1   6      445.13      454.66      5.54 o 
 -19   1   6      256.96      269.81      4.07 o 
 -18   1   6      120.89      120.29      3.01 o 
 -17   1   6       13.76       10.55      1.23 o 
 -16   1   6        7.26       11.00      1.20 o 
 -15   1   6       10.92       16.72      2.45 o 
 -14   1   6       14.49       13.59      1.90 o 
 -13   1   6       79.16       81.19      3.95 o 
 -12   1   6     4673.76     4846.91     48.57 o 
 -11   1   6      177.75      194.30      6.41 o 
 -10   1   6       16.64       20.46      2.31 o 
  -9   1   6       91.42       86.28      3.52 o 
  -8   1   6      541.68      525.14      8.12 o 
  -7   1   6      867.20      833.14      9.92 o 
  -6   1   6      650.11      657.43      8.58 o 
  -5   1   6      285.74      301.93      5.67 o 
  -4   1   6       50.82       55.17      2.49 o 
  -3   1   6     1203.87     1305.89     12.64 o 
  -2   1   6    12104.73    12250.48     51.03 o 
  -1   1   6     1013.05      957.02     10.89 o 
   0   1   6       29.34       42.76      2.52 o 
   1   1   6      437.27      467.01      6.33 o 
   2   1   6      555.11      571.01      7.93 o 
   3   1   6      305.45      309.50      5.47 o 
   4   1   6       43.23       37.14      1.82 o 
   5   1   6       11.40       20.05      1.62 o 
   6   1   6        4.06        8.35      1.44 o 
   7   1   6     1459.57     1585.23     15.11 o 
   8   1   6      767.86      735.27     10.69 o 
   9   1   6      478.33      475.25      9.69 o 
  10   1   6      248.73      254.33      8.15 o 
  11   1   6      106.24      114.53      4.19 o 
  12   1   6       20.43       22.74      1.20 o 
  13   1   6        0.03       -0.31      1.06 o 
  14   1   6        0.53       -0.08      1.28 o 
  15   1   6        1.31        1.44      1.20 o 
  16   1   6      222.78      205.62      4.35 o 
  17   1   6     1892.81     1894.80     13.12 o 
  18   1   6        1.75        0.63      2.05 o 
  19   1   6      210.96      208.11      5.29 o 
  20   1   6      199.12      209.61      5.12 o 
  21   1   6       92.65       92.35      3.30 o 
  22   1   6       26.65       25.91      2.28 o 
  23   1   6        3.56        2.88      0.93 o 
  24   1   6        0.21        0.90      0.66 o 
  25   1   6        5.70        4.89      0.97 o 
 -29   2   6      135.23      122.93     12.15 o 
 -28   2   6      133.65      118.00      3.58 o 
 -27   2   6       34.16       27.21      1.19 o 
 -26   2   6        3.52        6.57      0.87 o 
 -25   2   6       49.28       51.88      2.08 o 
 -24   2   6       78.81       73.02      2.57 o 
 -23   2   6       93.22       78.49      2.50 o 
 -22   2   6       43.92       45.54      2.03 o 
 -21   2   6      156.89      164.64      3.67 o 
 -20   2   6       27.18       22.64      1.51 o 
 -19   2   6       60.85       56.49      2.26 o 
 -18   2   6      164.26      167.45      3.04 o 
 -17   2   6      330.04      349.09      4.29 o 
 -16   2   6      233.76      257.79      4.01 o 
 -15   2   6        2.17        5.52      0.96 o 
 -14   2   6      167.04      151.23      2.90 o 
 -13   2   6      349.80      329.43      4.17 o 
 -12   2   6       80.01       73.60      4.24 o 
 -11   2   6       12.19       13.58      1.99 o 
 -10   2   6        0.03       -0.20      1.42 o 
  -9   2   6      118.75      122.22      5.07 o 
  -8   2   6      506.63      528.24     10.23 o 
  -7   2   6      716.05      736.32     11.76 o 
  -6   2   6      356.66      357.83      8.07 o 
  -5   2   6       18.87       17.79      1.95 o 
  -4   2   6       71.38       69.31      3.13 o 
  -3   2   6      494.48      580.65      9.63 o 
  -2   2   6     1654.21     1706.55     16.29 o 
  -1   2   6       18.19       22.65      2.52 o 
   0   2   6       35.19       44.72      2.73 o 
   1   2   6       31.01       39.18      2.64 o 
   2   2   6       22.08       27.83      2.23 o 
   3   2   6        7.08        5.10      1.24 o 
   4   2   6      210.86      202.86      5.95 o 
   5   2   6      322.54      315.68     10.71 o 
   6   2   6       83.36       88.03      5.54 o 
   7   2   6       16.28        8.59      2.08 o 
   8   2   6      309.99      304.50      7.87 o 
   9   2   6       54.47       48.79      2.64 o 
  10   2   6        6.35        7.38      1.81 o 
  11   2   6       85.50       87.09      3.86 o 
  12   2   6       89.64       94.44      6.23 o 
  13   2   6       17.32       16.01      2.73 o 
  14   2   6        1.60        0.24      1.39 o 
  15   2   6       17.40       17.42      2.12 o 
  16   2   6      113.32       98.90      5.50 o 
  17   2   6      161.79      164.78      5.59 o 
  18   2   6        1.01       -0.37      1.68 o 
  19   2   6       42.91       34.57      2.76 o 
  20   2   6       35.70       22.81      3.66 o 
  21   2   6        3.19        1.43      2.02 o 
  22   2   6        0.31       -0.84      1.88 o 
  23   2   6        0.01       -0.12      1.43 o 
  24   2   6        0.66       -1.28      1.28 o 
 -26   3   6        9.71       10.24      1.14 o 
 -25   3   6        2.98        2.79      1.45 o 
 -24   3   6        2.50        1.33      1.56 o 
 -23   3   6       13.12        8.80      1.09 o 
 -22   3   6      144.96      154.57      3.62 o 
 -21   3   6       45.57       35.38      1.96 o 
 -20   3   6        0.66        2.11      1.02 o 
 -19   3   6        3.59        1.31      1.02 o 
 -18   3   6       16.86       14.95      1.33 o 
 -17   3   6       23.35       19.97      1.55 o 
 -16   3   6       13.96       11.87      1.24 o 
 -15   3   6        8.60        9.00      1.09 o 
 -14   3   6        5.30        9.00      1.08 o 
 -13   3   6        2.45        3.88      2.00 o 
 -12   3   6     2272.58     2260.78     16.92 o 
 -11   3   6      102.60       94.95      2.33 o 
 -10   3   6      226.50      227.57      3.78 o 
  -9   3   6      164.77      168.61      3.21 o 
  -8   3   6       97.52      103.12      2.87 o 
  -7   3   6       11.97       13.65      1.23 o 
  -6   3   6       24.68       25.60      1.51 o 
  -5   3   6       93.01      107.28      2.92 o 
  -4   3   6       25.70       41.40      1.94 o 
  -3   3   6        5.05        0.31      1.42 o 
  -2   3   6       93.21       69.00      2.04 o 
  -1   3   6      202.24      248.93      3.73 o 
   0   3   6      105.28      116.58      3.57 o 
   1   3   6       11.14        9.34      1.22 o 
   2   3   6       33.85       41.17      1.79 o 
   3   3   6      159.60      171.96      4.09 o 
   4   3   6      148.80      150.81      3.88 o 
   5   3   6       56.24       53.80      2.44 o 
   6   3   6        2.59        4.19      1.95 o 
   7   3   6     2032.86     1944.32     20.21 o 
   8   3   6      184.54      180.98      5.86 o 
   9   3   6      123.94      109.17      4.60 o 
  10   3   6       18.38       16.08      1.77 o 
  11   3   6        8.43        3.61      1.21 o 
  12   3   6        9.46        4.28      1.14 o 
  13   3   6        2.57        1.75      1.73 o 
  14   3   6        0.33        3.84      1.38 o 
  15   3   6        0.09       -0.14      2.43 o 
  16   3   6        0.34        0.05      2.40 o 
  17   3   6       12.33       18.78      3.42 o 
  18   3   6        0.03       -0.50      1.30 o 
  19   3   6        3.02        3.87      3.08 o 
  20   3   6        6.33        5.90      1.87 o 
  21   3   6        0.05       -1.24      1.24 o 
 -22   4   6       13.94       16.19      1.67 o 
 -21   4   6        1.99        2.40      0.62 o 
 -20   4   6       16.82       14.85      0.98 o 
 -19   4   6       43.41       35.76      1.53 o 
 -18   4   6       52.26       48.65      1.88 o 
 -17   4   6       15.39       13.83      1.24 o 
 -16   4   6        2.86        1.99      0.94 o 
 -15   4   6       24.17       20.66      1.53 o 
 -14   4   6       43.04       41.53      2.01 o 
 -13   4   6      341.84      349.50      8.14 o 
 -12   4   6        5.77        4.89      1.12 o 
 -11   4   6      616.91      630.07      9.42 o 
 -10   4   6        2.79        5.49      1.25 o 
  -9   4   6        6.31        7.60      1.37 o 
  -8   4   6        1.64        0.65      1.14 o 
  -7   4   6        3.63        3.91      1.56 o 
  -6   4   6        2.44        2.56      1.16 o 
  -5   4   6        2.28        2.83      1.16 o 
  -4   4   6        3.21        3.63      1.20 o 
  -3   4   6       28.54       31.76      2.07 o 
  -2   4   6        4.04        2.96      1.04 o 
  -1   4   6       66.96       70.97      2.82 o 
   0   4   6       86.73       92.44      3.78 o 
   1   4   6       82.78       83.08      3.60 o 
   2   4   6       14.68       15.67      2.30 o 
   3   4   6       20.01       20.53      1.98 o 
   4   4   6       91.58       87.70      3.70 o 
   5   4   6      146.96      138.28      4.58 o 
   6   4   6      464.12      466.30     14.28 o 
   7   4   6        9.02       16.01      1.58 o 
   8   4   6      615.77      632.00     11.13 o 
   9   4   6        3.85        4.27      1.28 o 
  10   4   6        0.32        0.08      1.14 o 
  11   4   6        3.52        2.41      0.83 o 
  12   4   6        0.56       -2.15      2.24 o 
  13   4   6       10.23        9.24      4.24 o 
  14   4   6        5.50        4.69      1.14 o 
  15   4   6        2.10        4.04      1.16 o 
  16   4   6        1.61        3.47      1.70 o 
 -14   5   6        0.46       -0.60      0.60 o 
 -13   5   6       36.58       33.28      1.47 o 
 -12   5   6       15.87       14.48      1.13 o 
 -11   5   6        2.09        3.23      0.76 o 
 -10   5   6      114.05      113.18      2.98 o 
  -9   5   6       91.48       91.88      2.76 o 
  -8   5   6       13.90       14.99      1.34 o 
  -7   5   6        9.88       10.37      1.20 o 
  -6   5   6       86.96       90.43      2.55 o 
  -5   5   6      120.99      125.16      3.53 o 
  -4   5   6      108.49      102.43      3.27 o 
  -3   5   6      243.00      238.78      4.90 o 
  -2   5   6      171.75      166.76      3.52 o 
  -1   5   6       43.80       48.61      2.38 o 
   0   5   6       33.00       33.09      1.99 o 
   1   5   6       48.05       43.86      2.43 o 
   2   5   6       19.70       19.05      1.56 o 
   3   5   6        0.17        0.91      0.97 o 
   4   5   6        4.46        5.18      1.07 o 
   5   5   6        2.84        2.55      0.87 o 
   6   5   6       12.37       12.76      1.20 o 
   7   5   6       50.81       48.61      1.93 o 
   8   5   6        0.09       -0.83      0.83 o 
   9   5   6       58.49       57.69      2.14 o 
 -30   1   7       62.24       63.65      1.79 o 
 -29   1   7        4.31        4.56      0.81 o 
 -28   1   7       32.57       32.17      2.06 o 
 -27   1   7      196.37      202.29      5.46 o 
 -26   1   7      333.02      336.50      5.75 o 
 -25   1   7      174.51      172.62      3.85 o 
 -24   1   7        0.22       -0.14      0.99 o 
 -23   1   7      152.73      151.17      3.93 o 
 -22   1   7      292.85      284.81      4.31 o 
 -21   1   7      476.55      467.85      5.52 o 
 -20   1   7        6.98        4.58      1.25 o 
 -19   1   7       44.92       49.99      1.78 o 
 -18   1   7       36.75       40.82      1.67 o 
 -17   1   7        0.51        0.36      0.97 o 
 -16   1   7       22.88       21.01      1.32 o 
 -15   1   7      111.12      116.38      5.47 o 
 -14   1   7      344.97      362.60      9.61 o 
 -13   1   7     1628.79     1686.27     23.98 o 
 -12   1   7      246.65      234.03      6.43 o 
 -11   1   7      194.60      204.26      5.83 o 
 -10   1   7      424.56      457.26      8.37 o 
  -9   1   7      360.72      396.75      7.55 o 
  -8   1   7       52.35       53.31      2.82 o 
  -7   1   7       41.46       52.09      2.69 o 
  -6   1   7      111.83      128.01      3.96 o 
  -5   1   7       27.39       30.09      2.27 o 
  -4   1   7        1.85        8.10      1.75 o 
  -3   1   7     2287.04     2334.46     21.51 o 
  -2   1   7     1627.24     1651.90     15.58 o 
  -1   1   7      299.99      283.74      6.51 o 
   0   1   7      176.56      180.59      5.24 o 
   1   1   7      312.84      352.28      7.32 o 
   2   1   7      312.58      356.28      7.47 o 
   3   1   7       78.60       85.03      3.79 o 
   4   1   7        6.75        8.19      1.43 o 
   5   1   7       51.17       63.79      3.22 o 
   6   1   7       87.66       72.97      3.55 o 
   7   1   7      949.06     1004.04     14.43 o 
   8   1   7      117.40      122.97      5.31 o 
   9   1   7        9.46        5.42      1.80 o 
  10   1   7        3.87        6.62      0.82 o 
  11   1   7       19.43       18.14      1.22 o 
  12   1   7        4.19        4.25      0.92 o 
  13   1   7       39.50       41.07      1.77 o 
  14   1   7      206.53      206.37      3.88 o 
  15   1   7      203.49      212.20      4.21 o 
  16   1   7      271.82      248.98      5.88 o 
  17   1   7      212.28      213.26      5.41 o 
  18   1   7       45.11       42.53      2.60 o 
  19   1   7       96.07       94.36      3.55 o 
  20   1   7       30.60       30.20      2.11 o 
  21   1   7        2.88        4.48      1.17 o 
  22   1   7        0.02       -1.14      1.14 o 
  23   1   7        0.59       -0.54      0.84 o 
  24   1   7        7.29        4.85      0.85 o 
 -29   2   7        0.11        2.44      1.11 o 
 -28   2   7       13.87       14.50      1.05 o 
 -27   2   7       13.59       15.40      1.12 o 
 -26   2   7        0.73        1.03      0.68 o 
 -25   2   7        7.41        7.05      0.93 o 
 -24   2   7       31.77       30.71      1.69 o 
 -23   2   7       42.80       41.64      1.82 o 
 -22   2   7      424.16      364.27      5.18 o 
 -21   2   7        2.49        3.42      1.10 o 
 -20   2   7      286.44      292.01      4.82 o 
 -19   2   7      445.24      438.18      5.90 o 
 -18   2   7      239.66      247.38      4.01 o 
 -17   2   7       18.15       18.60      1.39 o 
 -16   2   7       74.67       72.69      3.08 o 
 -15   2   7      352.68      353.03      4.57 o 
 -14   2   7      487.52      502.38      5.34 o 
 -13   2   7      184.83      166.05      3.04 o 
 -12   2   7        0.20        2.30      0.83 o 
 -11   2   7       12.72        7.18      1.31 o 
 -10   2   7       21.78       14.16      1.98 o 
  -9   2   7       24.65       21.88      2.42 o 
  -8   2   7       26.28       26.69      2.56 o 
  -7   2   7       21.78       20.92      2.22 o 
  -6   2   7       10.18       11.67      1.91 o 
  -5   2   7        0.11        0.81      1.32 o 
  -4   2   7        8.96       11.15      1.76 o 
  -3   2   7     1792.33     1956.53     21.36 o 
  -2   2   7      269.31      327.87      8.81 o 
  -1   2   7       25.70       30.48      2.86 o 
   0   2   7       78.44       82.89      3.96 o 
   1   2   7        5.60        0.49      1.25 o 
   2   2   7       55.52       69.34      3.66 o 
   3   2   7      287.94      281.55      7.24 o 
   4   2   7      524.06      482.64     11.25 o 
   5   2   7      525.08      486.75     11.51 o 
   6   2   7       59.65       54.54      2.99 o 
   7   2   7       87.48       92.26      3.91 o 
   8   2   7      154.18      168.37      4.48 o 
   9   2   7       59.99       63.73      5.48 o 
  10   2   7        2.97        1.08      1.32 o 
  11   2   7       83.54       73.31      4.64 o 
  12   2   7      111.45       93.20      6.71 o 
  13   2   7       47.36       43.84      4.26 o 
  14   2   7        5.82        3.99      3.80 o 
  15   2   7        1.31        2.73      1.55 o 
  16   2   7      472.59      421.40      8.67 o 
  17   2   7      166.92      157.10      5.33 o 
  18   2   7       37.12       32.09      4.20 o 
  19   2   7       53.32       54.20      4.84 o 
  20   2   7       84.09       81.00      5.25 o 
  21   2   7       71.79       64.33      4.43 o 
  22   2   7       26.75       26.09      2.65 o 
  23   2   7        0.29        0.80      1.09 o 
 -26   3   7       41.20       47.08      2.95 o 
 -25   3   7       24.86       22.06      3.28 o 
 -24   3   7       41.69       41.90      1.89 o 
 -23   3   7      128.14      130.78      3.02 o 
 -22   3   7        5.18       12.59      1.23 o 
 -21   3   7        0.03        0.71      0.72 o 
 -20   3   7       10.75       11.10      1.15 o 
 -19   3   7        9.22        9.81      1.16 o 
 -18   3   7        5.26        4.27      0.97 o 
 -17   3   7        8.52        6.48      1.05 o 
 -16   3   7       40.71       35.72      1.89 o 
 -15   3   7       98.40       90.45      2.83 o 
 -14   3   7      117.72      114.58      3.13 o 
 -13   3   7       34.76       33.97      1.79 o 
 -12   3   7      983.79      975.96      9.71 o 
 -11   3   7      284.73      270.85      4.22 o 
 -10   3   7        8.16        5.67      1.28 o 
  -9   3   7       75.69       78.95      2.60 o 
  -8   3   7       61.78       64.08      2.32 o 
  -7   3   7        1.65        1.03      0.93 o 
  -6   3   7       10.18        6.97      1.07 o 
  -5   3   7        4.37        4.91      1.04 o 
  -4   3   7       14.74        6.17      1.09 o 
  -3   3   7      178.88      137.26      3.33 o 
  -2   3   7       48.48       54.66      2.27 o 
  -1   3   7       99.95      118.74      2.69 o 
   0   3   7      108.42      112.74      3.22 o 
   1   3   7      113.09      110.68      2.89 o 
   2   3   7       92.21       87.37      2.69 o 
   3   3   7       64.98       65.28      2.41 o 
   4   3   7       12.24       12.96      1.26 o 
   5   3   7       18.55       16.15      1.97 o 
   6   3   7      507.66      471.70      9.94 o 
   7   3   7      151.63      158.24      4.52 o 
   8   3   7      806.60      822.77     15.25 o 
   9   3   7       12.98       12.18      2.04 o 
  10   3   7      105.94       99.67      3.08 o 
  11   3   7       49.41       41.26      2.38 o 
  12   3   7        4.37        5.45      1.51 o 
  13   3   7       61.90       54.70      5.31 o 
  14   3   7       56.22       49.30      4.75 o 
  15   3   7        5.04        4.37      2.41 o 
  16   3   7       55.60       57.21      4.76 o 
  17   3   7        0.60        0.92      2.11 o 
  18   3   7        0.95        2.02      2.10 o 
  19   3   7        0.37        0.62      1.53 o 
  20   3   7        0.15       -0.19      1.15 o 
 -21   4   7       24.69       27.62      1.43 o 
 -20   4   7        3.53        5.90      1.43 o 
 -19   4   7        2.36        0.82      0.68 o 
 -18   4   7       13.58        9.12      1.20 o 
 -17   4   7       34.81       29.80      1.55 o 
 -16   4   7       33.38       28.23      1.58 o 
 -15   4   7        5.55        8.45      1.08 o 
 -14   4   7        1.53        0.01      0.87 o 
 -13   4   7      195.66      202.85      5.14 o 
 -12   4   7      445.20      440.93      7.65 o 
 -11   4   7        9.78        9.43      1.84 o 
 -10   4   7       43.63       43.72      2.36 o 
  -9   4   7       65.81       65.63      2.81 o 
  -8   4   7       27.95       30.95      2.08 o 
  -7   4   7       22.31       22.14      1.79 o 
  -6   4   7       43.75       38.87      2.20 o 
  -5   4   7       37.73       37.25      2.18 o 
  -4   4   7       75.88       64.34      2.74 o 
  -3   4   7      167.40      174.17      4.27 o 
  -2   4   7      124.97      111.57      3.44 o 
  -1   4   7        1.78        2.16      1.30 o 
   0   4   7       53.87       53.26      2.98 o 
   1   4   7      115.55      111.01      4.08 o 
   2   4   7      100.56       99.64      3.86 o 
   3   4   7       59.71       65.10      2.95 o 
   4   4   7       31.93       34.05      2.24 o 
   5   4   7        0.02        0.83      1.05 o 
   6   4   7      237.56      220.29      4.52 o 
   7   4   7      364.05      371.93      5.73 o 
   8   4   7       53.95       49.12      2.78 o 
   9   4   7        1.50        1.92      1.25 o 
  10   4   7        2.18        2.96      1.50 o 
  11   4   7        0.15       -0.72      1.10 o 
  12   4   7        0.09       -1.07      1.13 o 
  13   4   7        5.10        5.42      1.08 o 
  14   4   7        3.91        3.95      1.51 o 
 -13   5   7        6.88        6.58      0.74 o 
 -12   5   7       10.42        8.37      1.22 o 
 -11   5   7       19.94       20.36      1.27 o 
 -10   5   7        0.01       -0.30      0.71 o 
  -9   5   7        1.51        2.69      0.81 o 
  -8   5   7        4.06        3.84      1.00 o 
  -7   5   7        1.45        0.58      0.96 o 
  -6   5   7        0.60        0.32      0.94 o 
  -5   5   7        8.93        7.81      1.08 o 
  -4   5   7      146.48      143.49      3.64 o 
  -3   5   7       11.14       18.59      1.93 o 
  -2   5   7      365.35      338.60      5.51 o 
  -1   5   7       93.18       85.94      2.87 o 
   0   5   7       99.11       95.62      2.98 o 
   1   5   7        3.94        2.37      0.95 o 
   2   5   7        7.49        9.26      1.17 o 
   3   5   7       12.02       12.81      1.50 o 
   4   5   7       10.08        9.74      1.07 o 
   5   5   7        7.12        4.76      1.37 o 
   6   5   7        5.95        8.13      0.93 o 
   7   5   7        1.26        1.81      1.12 o 
 -30   0   8      102.51      106.64      2.80 o 
 -29   0   8       34.47       40.67      2.09 o 
 -28   0   8       31.98       29.40      2.93 o 
 -27   0   8      296.49      302.45      9.48 o 
 -26   0   8      438.89      458.13      8.17 o 
 -25   0   8      214.80      210.40      5.94 o 
 -24   0   8       24.51       27.07      4.52 o 
 -23   0   8      458.32      459.76      9.51 o 
 -22   0   8     5464.01     5651.67     83.07 o 
 -21   0   8      281.81      303.05      7.98 o 
 -20   0   8        0.40       -0.41      1.40 o 
 -19   0   8       34.05       47.51      3.27 o 
 -18   0   8       94.26      113.01      5.46 o 
 -17   0   8      102.92      105.49      4.76 o 
 -16   0   8       12.39        9.40      1.18 o 
 -15   0   8       85.66       99.70      3.72 o 
 -14   0   8      328.75      349.84     12.10 o 
 -13   0   8      172.77      181.68      8.74 o 
 -12   0   8        4.34        1.14      1.98 o 
 -11   0   8      280.19      327.45     14.09 o 
 -10   0   8      407.18      421.45     16.50 o 
  -9   0   8      181.12      193.09      8.30 o 
  -8   0   8        9.17        7.77      2.34 o 
  -7   0   8       24.83       26.05      3.40 o 
  -6   0   8      125.56      136.64      6.42 o 
  -5   0   8      562.25      627.92     13.37 o 
  -4   0   8     4975.43     5571.22     70.69 o 
  -3   0   8     6247.31     6321.64     47.70 o 
  -2   0   8     1016.31     1007.05     18.32 o 
  -1   0   8      697.66      681.54     12.76 o 
   0   0   8       32.90       39.59      2.83 o 
   1   0   8      967.56     1013.12     17.82 o 
   2   0   8     1518.82     1537.32     26.93 o 
   3   0   8     1047.74     1082.18     17.70 o 
   4   0   8      335.28      360.93     10.56 o 
   5   0   8        0.68        1.17      1.50 o 
   6   0   8      396.77      416.03     15.65 o 
   7   0   8      890.40      996.28     30.71 o 
   8   0   8      643.14      684.21     15.56 o 
   9   0   8      165.90      174.55      4.81 o 
  10   0   8        5.99        4.26      1.23 o 
  11   0   8        0.00       -0.21      1.47 o 
  12   0   8       29.75       24.30      2.29 o 
  13   0   8      107.06      105.47      4.52 o 
  14   0   8       14.66       16.14      2.37 o 
  15   0   8      641.55      654.70     11.90 o 
  16   0   8     1911.59     1934.36     20.57 o 
  17   0   8     1154.41     1198.37     22.28 o 
  18   0   8      820.80      849.98     18.39 o 
  19   0   8       75.39       69.66      5.47 o 
  20   0   8       23.20       27.52      3.57 o 
  21   0   8       72.55       75.44      4.90 o 
  22   0   8       49.09       48.51      3.67 o 
  23   0   8       18.34       16.44      2.14 o 
  24   0   8        0.52       -0.72      0.87 o 
 -30   1   8       49.43       48.92      1.99 o 
 -29   1   8        0.75        2.74      0.69 o 
 -28   1   8       62.52       62.42      2.63 o 
 -27   1   8      124.98      135.68      3.52 o 
 -26   1   8       87.34       92.89      3.31 o 
 -25   1   8       11.54        9.55      1.76 o 
 -24   1   8        2.99        4.21      1.39 o 
 -23   1   8       21.24       20.69      1.63 o 
 -22   1   8        2.59        3.65      1.09 o 
 -21   1   8      251.19      245.38      4.45 o 
 -20   1   8      160.43      150.86      3.55 o 
 -19   1   8        8.15        8.71      1.53 o 
 -18   1   8       68.24       69.13      2.30 o 
 -17   1   8      259.13      258.73      3.88 o 
 -16   1   8      257.46      272.19      3.90 o 
 -15   1   8       36.53       41.72      1.54 o 
 -14   1   8       98.89       94.42      3.03 o 
 -13   1   8        0.57        1.46      1.35 o 
 -12   1   8      168.60      150.14      5.54 o 
 -11   1   8       12.99        9.65      1.91 o 
 -10   1   8       27.61       18.97      2.77 o 
  -9   1   8       67.73       63.15      4.35 o 
  -8   1   8       23.36       16.54      2.33 o 
  -7   1   8        5.42        5.62      1.75 o 
  -6   1   8       88.10       89.64      5.58 o 
  -5   1   8       94.61       99.53      4.96 o 
  -4   1   8       54.31       54.45      3.75 o 
  -3   1   8      148.96      148.11      5.94 o 
  -2   1   8     1340.00     1447.62     15.78 o 
  -1   1   8      459.91      511.34      9.38 o 
   0   1   8        7.54        6.44      1.38 o 
   1   1   8       88.04       88.85      4.00 o 
   2   1   8      167.61      173.40      5.59 o 
   3   1   8       86.49       94.76      4.21 o 
   4   1   8        3.20        5.68      1.14 o 
   5   1   8       10.35       12.83      2.35 o 
   6   1   8      350.41      349.75      8.87 o 
   7   1   8      278.91      273.84      8.06 o 
   8   1   8      448.05      446.67      4.64 o 
   9   1   8      173.34      177.51      3.07 o 
  10   1   8        3.61        3.15      0.79 o 
  11   1   8      247.89      250.75      4.00 o 
  12   1   8      488.39      524.25      6.00 o 
  13   1   8      390.27      412.10      5.70 o 
  14   1   8      100.92       98.29      2.96 o 
  15   1   8        0.01        0.02      1.12 o 
  16   1   8       64.08       56.97      2.99 o 
  17   1   8      300.51      305.11      6.26 o 
  18   1   8        1.70        2.95      1.27 o 
  19   1   8       89.46       91.12      3.29 o 
  20   1   8      120.47      122.76      3.50 o 
  21   1   8       33.12       31.23      2.11 o 
  22   1   8        3.67        3.30      2.19 o 
  23   1   8       81.18       78.26      2.43 o 
 -28   2   8       44.41       45.74      1.62 o 
 -27   2   8        0.12        0.71      0.78 o 
 -26   2   8       23.03       22.02      1.87 o 
 -25   2   8       33.83       40.04      2.63 o 
 -24   2   8       22.82       26.15      1.91 o 
 -23   2   8       54.04       57.35      2.39 o 
 -22   2   8       11.34        9.50      1.27 o 
 -21   2   8        2.22        2.28      0.96 o 
 -20   2   8       64.83       57.78      2.01 o 
 -19   2   8       82.15       66.41      2.16 o 
 -18   2   8        3.70        1.05      0.87 o 
 -17   2   8       58.10       59.06      2.25 o 
 -16   2   8      120.87      113.44      2.80 o 
 -15   2   8        2.22        0.14      0.86 o 
 -14   2   8      382.18      413.09      5.02 o 
 -13   2   8     1558.45     1532.58      9.43 o 
 -12   2   8     2092.01     2151.93     10.94 o 
 -11   2   8      164.18      157.23      3.20 o 
 -10   2   8      170.30      172.78      3.87 o 
  -9   2   8      520.43      529.19      7.73 o 
  -8   2   8      384.44      386.24     10.95 o 
  -7   2   8      113.21      121.57      5.22 o 
  -6   2   8        0.01       -2.32      2.32 o 
  -5   2   8      142.21      134.47      7.31 o 
  -4   2   8      790.01      856.79     17.92 o 
  -3   2   8      293.04      322.43     10.23 o 
  -2   2   8       36.47       45.90      3.72 o 
  -1   2   8      224.55      244.66      8.03 o 
   0   2   8      241.08      269.83      8.43 o 
   1   2   8        3.96        4.40      1.37 o 
   2   2   8      197.74      197.71      6.37 o 
   3   2   8      416.07      430.12      7.84 o 
   4   2   8       94.68      101.02      3.93 o 
   5   2   8      134.54      118.98      5.01 o 
   6   2   8     1483.29     1538.51     13.41 o 
   7   2   8     2789.67     2739.45     19.93 o 
   8   2   8      168.66      167.25      4.02 o 
   9   2   8       59.81       55.28      2.67 o 
  10   2   8       92.07       76.92      2.92 o 
  11   2   8       14.64        6.64      2.18 o 
  12   2   8        0.77       -0.45      1.37 o 
  13   2   8       11.22       13.33      2.05 o 
  14   2   8       33.79       33.27      2.14 o 
  15   2   8      131.14      123.85      3.77 o 
  16   2   8        3.61        1.37      2.43 o 
  17   2   8       20.25       19.44      3.42 o 
  18   2   8      106.11      109.57      6.38 o 
  19   2   8       27.31       29.21      3.32 o 
  20   2   8        5.68        5.86      2.14 o 
  21   2   8       42.39       38.90      2.94 o 
  22   2   8       17.59       15.25      1.72 o 
 -25   3   8        6.75        9.30      1.69 o 
 -24   3   8        0.33        0.71      0.79 o 
 -23   3   8       49.70       59.20      1.98 o 
 -22   3   8       11.14        7.46      0.90 o 
 -21   3   8        1.47        0.06      0.73 o 
 -20   3   8       24.70       25.33      1.43 o 
 -19   3   8       66.55       69.67      2.31 o 
 -18   3   8       42.96       41.26      2.59 o 
 -17   3   8        0.52        0.61      0.98 o 
 -16   3   8       47.33       47.09      2.10 o 
 -15   3   8      136.05      133.56      3.31 o 
 -14   3   8        1.10        2.35      0.90 o 
 -13   3   8      285.79      276.07      5.19 o 
 -12   3   8      326.56      320.28      5.53 o 
 -11   3   8      394.79      392.84      5.93 o 
 -10   3   8      491.50      474.07      6.86 o 
  -9   3   8      125.52      120.91      3.37 o 
  -8   3   8        0.93        1.12      1.18 o 
  -7   3   8       85.91       93.31      2.89 o 
  -6   3   8      108.49      117.21      3.31 o 
  -5   3   8        9.41        7.37      1.42 o 
  -4   3   8      185.78      174.68      3.91 o 
  -3   3   8       72.87       78.94      2.31 o 
  -2   3   8      213.95      234.84      3.83 o 
  -1   3   8        4.36        6.56      1.56 o 
   0   3   8      135.30      133.52      3.28 o 
   1   3   8      302.66      310.27      5.02 o 
   2   3   8      198.55      192.92      4.02 o 
   3   3   8       18.79       17.74      1.41 o 
   4   3   8       26.98       29.27      2.66 o 
   5   3   8        4.24        4.88      1.65 o 
   6   3   8      587.42      568.17     10.41 o 
   7   3   8      553.31      507.29     10.33 o 
   8   3   8      250.69      258.53      5.62 o 
   9   3   8      282.70      275.91     11.91 o 
  10   3   8       98.24       94.55      6.32 o 
  11   3   8       16.93       10.08      2.34 o 
  12   3   8        0.05       -1.14      2.48 o 
  13   3   8        6.52        6.00      2.73 o 
  14   3   8        2.17        5.52      2.44 o 
  15   3   8       23.88       30.24      3.81 o 
  16   3   8        0.08        2.67      2.10 o 
  17   3   8        0.11       -0.12      1.83 o 
  18   3   8       26.36       21.21      2.62 o 
  19   3   8       39.36       43.33      2.75 o 
 -21   4   8       69.77       80.64      2.37 o 
 -20   4   8       41.65       43.20      2.15 o 
 -19   4   8        5.31        5.07      1.16 o 
 -18   4   8        0.02        0.44      0.61 o 
 -17   4   8        0.01       -0.97      0.97 o 
 -16   4   8        0.00       -0.50      0.94 o 
 -15   4   8        4.09        4.61      1.17 o 
 -14   4   8       86.66       87.03      3.27 o 
 -13   4   8        1.59        1.18      1.08 o 
 -12   4   8        0.29        0.30      1.17 o 
 -11   4   8       98.57      106.10      3.76 o 
 -10   4   8        1.80        1.40      1.16 o 
  -9   4   8       96.79       98.01      3.29 o 
  -8   4   8      123.75      124.76      3.69 o 
  -7   4   8       26.35       27.01      1.85 o 
  -6   4   8       39.24       38.71      3.35 o 
  -5   4   8      204.43      213.74      4.71 o 
  -4   4   8       45.71       36.05      2.12 o 
  -3   4   8      591.46      531.32      7.22 o 
  -2   4   8       47.04       41.28      2.38 o 
  -1   4   8       59.64       58.92      2.44 o 
   0   4   8       28.30       27.76      1.82 o 
   1   4   8       21.46       21.73      1.98 o 
   2   4   8       23.00       17.60      1.68 o 
   3   4   8        6.80        4.25      1.15 o 
   4   4   8        5.27        0.91      1.84 o 
   5   4   8      114.58      106.40      3.13 o 
   6   4   8        0.59        2.23      1.01 o 
   7   4   8        0.36        0.37      1.20 o 
   8   4   8       46.22       45.78      2.26 o 
   9   4   8       22.86       24.31      1.67 o 
  10   4   8      103.61      113.56      3.95 o 
  11   4   8       67.51       76.15      2.91 o 
  12   4   8        2.87       -0.68      1.99 o 
  13   4   8       45.33       42.22      2.85 o 
 -12   5   8       22.50       19.42      1.05 o 
 -11   5   8        2.19        3.75      0.65 o 
 -10   5   8        9.95       11.36      0.94 o 
  -9   5   8        1.68        2.21      0.71 o 
  -8   5   8        0.33        0.46      0.83 o 
  -7   5   8        4.39        6.14      1.16 o 
  -6   5   8        0.05       -0.54      0.88 o 
  -5   5   8       49.34       49.70      3.46 o 
  -4   5   8      106.99      107.08      8.66 o 
  -3   5   8        5.60       -1.23      1.23 o 
  -2   5   8      152.04      143.98      3.39 o 
  -1   5   8       14.89       13.17      1.21 o 
   0   5   8       27.90       29.40      1.61 o 
   1   5   8        3.65        3.85      0.83 o 
   2   5   8        0.04        1.04      0.69 o 
   3   5   8        4.97        3.91      0.79 o 
   4   5   8       16.83       17.14      1.48 o 
   5   5   8       24.72       25.85      2.12 o 
 -30   1   9      163.77      149.26      4.61 o 
 -29   1   9       87.59       90.67      4.21 o 
 -28   1   9        4.84        6.07      0.77 o 
 -27   1   9       28.49       29.21      1.56 o 
 -26   1   9      130.72      134.72      3.43 o 
 -25   1   9      304.41      321.76      5.62 o 
 -24   1   9      541.59      551.99     10.86 o 
 -23   1   9       67.38       58.15      2.42 o 
 -22   1   9      115.68      120.49      3.53 o 
 -21   1   9      108.61      112.11      3.05 o 
 -20   1   9      404.85      394.67      5.67 o 
 -19   1   9      220.99      217.84      4.24 o 
 -18   1   9        1.28        0.91      0.89 o 
 -17   1   9      106.63      109.12      3.50 o 
 -16   1   9      133.39      136.18      2.93 o 
 -15   1   9       25.93       23.59      1.24 o 
 -14   1   9        4.10       10.69      1.46 o 
 -13   1   9      263.27      319.96      5.26 o 
 -12   1   9       46.31       51.78      2.91 o 
 -11   1   9       26.47       14.88      2.37 o 
 -10   1   9        6.54       -0.42      2.10 o 
  -9   1   9       12.01       17.46      2.81 o 
  -8   1   9       98.83      107.73      5.72 o 
  -7   1   9       96.56      103.10      5.49 o 
  -6   1   9        9.04        8.14      1.87 o 
  -5   1   9      504.93      543.49     12.17 o 
  -4   1   9      408.04      417.32     10.56 o 
  -3   1   9     1561.52     1743.87     21.35 o 
  -2   1   9        6.00       11.28      2.12 o 
  -1   1   9      365.71      355.68      8.41 o 
   0   1   9      564.63      578.68     10.72 o 
   1   1   9      342.93      381.95      8.79 o 
   2   1   9      125.56      145.66      5.49 o 
   3   1   9       45.33       57.31      4.10 o 
   4   1   9        7.48        8.84      2.06 o 
   5   1   9       13.52       20.94      1.64 o 
   6   1   9       18.10       16.40      1.07 o 
   7   1   9      129.38      136.49      2.84 o 
   8   1   9       72.08       70.65      2.08 o 
   9   1   9       11.49       10.09      1.46 o 
  10   1   9       15.45       16.03      1.29 o 
  11   1   9       88.15       85.54      2.65 o 
  12   1   9      147.88      143.40      3.54 o 
  13   1   9       31.48       31.13      1.79 o 
  14   1   9       37.99       37.23      1.94 o 
  15   1   9      130.29      122.22      3.59 o 
  16   1   9      901.72      903.84     10.52 o 
  17   1   9      119.86      120.43      3.82 o 
  18   1   9        9.07        9.14      1.38 o 
  19   1   9        0.54       -0.15      1.16 o 
  20   1   9        0.84       -0.45      1.64 o 
  21   1   9       14.00       11.70      1.26 o 
  22   1   9       41.78       33.99      5.30 o 
 -28   2   9       19.72       18.11      1.29 o 
 -27   2   9       10.38       14.07      1.32 o 
 -26   2   9       11.90       11.95      1.40 o 
 -25   2   9       12.34       10.94      1.55 o 
 -24   2   9        4.03        1.51      1.14 o 
 -23   2   9      214.46      192.37      4.65 o 
 -22   2   9       30.39       29.30      2.34 o 
 -21   2   9       48.50       46.12      1.93 o 
 -20   2   9      176.45      175.68      3.32 o 
 -19   2   9      152.41      157.44      3.20 o 
 -18   2   9       46.33       46.20      1.99 o 
 -17   2   9        0.66        0.17      0.89 o 
 -16   2   9       45.18       46.46      2.01 o 
 -15   2   9      100.59      104.48      2.68 o 
 -14   2   9      322.90      314.36      4.49 o 
 -13   2   9       39.54       34.88      2.01 o 
 -12   2   9      404.96      419.88      5.36 o 
 -11   2   9       74.50       77.88      2.92 o 
 -10   2   9        2.50        0.89      0.83 o 
  -9   2   9        7.51        7.07      1.18 o 
  -8   2   9       51.33       58.68      2.84 o 
  -7   2   9      111.88      116.84      3.94 o 
  -6   2   9      142.16      135.69      5.14 o 
  -5   2   9      128.38      113.55      3.73 o 
  -4   2   9     1180.86     1282.82     15.37 o 
  -3   2   9      339.23      424.61     11.43 o 
  -2   2   9       26.44       29.65      2.98 o 
  -1   2   9        2.88        4.25      1.72 o 
   0   2   9       14.70       16.77      1.47 o 
   1   2   9       25.24       28.75      1.74 o 
   2   2   9       20.82       27.59      1.72 o 
   3   2   9        1.83        2.86      1.18 o 
   4   2   9       63.04       60.88      2.62 o 
   5   2   9      810.74      789.18      9.89 o 
   6   2   9      263.18      276.35      5.12 o 
   7   2   9       79.95       75.60      2.83 o 
   8   2   9      357.42      345.83      6.22 o 
   9   2   9      108.01       98.99      3.55 o 
  10   2   9       32.70       34.19      2.34 o 
  11   2   9      295.24      288.31      6.10 o 
  12   2   9      425.95      406.87      9.47 o 
  13   2   9      296.50      267.22     11.78 o 
  14   2   9       83.58       68.53      3.60 o 
  15   2   9      119.23       99.29      4.14 o 
  16   2   9       73.11       74.31      3.38 o 
  17   2   9        5.09       -0.23      2.08 o 
  18   2   9       20.87       19.68      3.02 o 
  19   2   9       12.56       12.73      2.38 o 
  20   2   9       12.77       15.18      2.07 o 
 -25   3   9       43.77       43.81      2.41 o 
 -24   3   9       18.42       23.83      2.99 o 
 -23   3   9       14.35       10.69      1.08 o 
 -22   3   9        5.30        3.48      0.89 o 
 -21   3   9        0.12        0.52      0.74 o 
 -20   3   9       12.76       11.03      1.02 o 
 -19   3   9       23.17       22.00      1.34 o 
 -18   3   9        6.39        6.42      0.88 o 
 -17   3   9        0.67        1.35      0.77 o 
 -16   3   9        7.59        9.20      1.10 o 
 -15   3   9        2.83        2.71      1.01 o 
 -14   3   9     1014.38      972.82      9.47 o 
 -13   3   9      222.84      231.61      4.65 o 
 -12   3   9       47.23       50.11      2.24 o 
 -11   3   9       14.29       12.52      1.63 o 
 -10   3   9       25.50       26.97      1.92 o 
  -9   3   9       74.75       78.96      3.00 o 
  -8   3   9      130.38      137.78      3.87 o 
  -7   3   9      120.08      125.71      3.66 o 
  -6   3   9       24.02       24.58      1.79 o 
  -5   3   9       18.04       22.74      1.74 o 
  -4   3   9      274.01      281.50      4.54 o 
  -3   3   9       68.36       65.66      2.19 o 
  -2   3   9      204.69      213.14      4.08 o 
  -1   3   9      105.30      111.56      3.92 o 
   0   3   9       56.04       58.41      2.47 o 
   1   3   9       47.97       44.37      2.18 o 
   2   3   9       14.59       11.73      1.52 o 
   3   3   9        7.04        9.25      1.75 o 
   4   3   9        7.50        7.50      1.62 o 
   5   3   9      733.78      723.43     11.78 o 
   6   3   9      642.63      613.27     10.71 o 
   7   3   9        0.07       -0.75      2.42 o 
   8   3   9       53.76       46.14      4.73 o 
   9   3   9       97.39       92.25      6.36 o 
  10   3   9       97.91       94.31      4.45 o 
  11   3   9       74.40       80.67      5.81 o 
  12   3   9       37.93       40.10      4.36 o 
  13   3   9       14.25       14.27      2.82 o 
  14   3   9        1.10        1.24      2.02 o 
  15   3   9        8.04        9.35      2.28 o 
  16   3   9      107.42       95.15      5.05 o 
  17   3   9      101.09       99.78      4.64 o 
  18   3   9       55.56       52.51      2.93 o 
 -20   4   9       12.22       15.57      1.81 o 
 -19   4   9        4.94        3.36      0.83 o 
 -18   4   9       13.14       13.33      1.45 o 
 -17   4   9        0.18        0.25      0.73 o 
 -16   4   9       26.54       28.05      1.70 o 
 -15   4   9      102.03      103.82      3.19 o 
 -14   4   9      600.65      604.91      7.81 o 
 -13   4   9        1.53        1.22      1.04 o 
 -12   4   9      167.86      167.72      4.36 o 
 -11   4   9        0.58        0.46      1.29 o 
 -10   4   9      134.17      138.72      4.09 o 
  -9   4   9      213.83      214.23      5.09 o 
  -8   4   9      144.84      144.00      3.78 o 
  -7   4   9       59.53       62.85      3.73 o 
  -6   4   9       36.04       36.65      2.08 o 
  -5   4   9       63.11       64.59      2.22 o 
  -4   4   9       26.01       20.65      1.54 o 
  -3   4   9        0.49        3.51      1.01 o 
  -2   4   9      237.69      222.26      4.48 o 
  -1   4   9       23.80       20.37      1.51 o 
   0   4   9       36.50       39.08      2.27 o 
   1   4   9      110.41      116.75      5.62 o 
   2   4   9      123.19      122.69      3.80 o 
   3   4   9      108.58      102.98      3.43 o 
   4   4   9       63.26       62.48      2.35 o 
   5   4   9       52.90       52.53      2.11 o 
   6   4   9      212.39      196.57      6.98 o 
   7   4   9       34.27       27.26      2.25 o 
   8   4   9        1.87        2.52      1.16 o 
   9   4   9        8.53        6.86      1.28 o 
  10   4   9        0.95       -1.49      1.49 o 
  11   4   9        3.97        6.18      1.72 o 
  12   4   9       11.69       16.34      2.02 o 
  -9   5   9       42.07       38.45      2.48 o 
  -8   5   9        9.94       11.54      1.52 o 
  -7   5   9        2.62        2.78      1.18 o 
  -6   5   9        1.19        1.22      1.01 o 
  -5   5   9       76.06       71.31      3.51 o 
  -4   5   9      448.71      450.05      8.62 o 
  -3   5   9       21.28       22.42      2.05 o 
  -2   5   9       52.05       47.15      2.00 o 
  -1   5   9        0.00        1.12      1.38 o 
   0   5   9        0.08        4.33      1.05 o 
   1   5   9        4.46        3.80      0.92 o 
   2   5   9       11.37       13.13      4.00 o 
 -29   0  10        2.53        0.97      0.55 o 
 -28   0  10        1.51        3.01      1.52 o 
 -27   0  10       22.81       22.12      1.81 o 
 -26   0  10      252.88      256.64      6.00 o 
 -25   0  10      818.76      834.56     11.54 o 
 -24   0  10      904.40      941.45     12.94 o 
 -23   0  10      457.50      458.80      9.46 o 
 -22   0  10        4.05        5.78      1.81 o 
 -21   0  10      184.45      184.11      6.37 o 
 -20   0  10      611.78      607.16     13.65 o 
 -19   0  10      972.14      965.55     14.44 o 
 -18   0  10     1057.49     1028.66     14.89 o 
 -17   0  10      863.71      848.55     12.68 o 
 -16   0  10      472.56      467.84      8.30 o 
 -15   0  10      114.96      126.77      4.33 o 
 -14   0  10       74.52       77.03      3.37 o 
 -13   0  10       18.81       18.03      2.56 o 
 -12   0  10        0.60        0.07      1.74 o 
 -11   0  10        1.69        1.40      2.17 o 
 -10   0  10       63.74       49.14      4.80 o 
  -9   0  10      394.02      376.60     13.21 o 
  -8   0  10      791.93      785.06     17.78 o 
  -7   0  10      593.77      565.94     14.81 o 
  -6   0  10      215.40      189.91      8.43 o 
  -5   0  10      145.81      124.36      6.83 o 
  -4   0  10       10.24        8.07      3.24 o 
  -3   0  10       41.91       45.39      5.02 o 
  -2   0  10        1.75        0.54      2.46 o 
  -1   0  10        7.02        2.76      2.38 o 
   0   0  10       83.24       63.12      6.14 o 
   1   0  10      184.44      188.34     10.35 o 
   2   0  10      107.82      128.51      8.36 o 
   3   0  10        1.67        1.74      1.33 o 
   4   0  10      292.46      281.05      6.02 o 
   5   0  10     1236.94     1335.25     13.34 o 
   6   0  10      490.01      517.54      7.99 o 
   7   0  10      256.13      282.97      6.44 o 
   8   0  10        9.78       14.46      3.09 o 
   9   0  10        1.48        2.05      2.15 o 
  10   0  10       16.17       13.73      2.33 o 
  11   0  10      115.99      114.45      5.10 o 
  12   0  10      102.61      111.60      5.06 o 
  13   0  10       19.96       26.08      3.29 o 
  14   0  10        0.87       -1.03      1.75 o 
  15   0  10      124.81      137.86      7.38 o 
  16   0  10      138.58      170.05      8.15 o 
  17   0  10      497.35      536.20     13.70 o 
  18   0  10      487.44      511.14     12.72 o 
  19   0  10      131.37      130.26      6.01 o 
  20   0  10        3.13        2.99      1.57 o 
  21   0  10      109.90       99.77      4.40 o 
 -29   1  10       74.78       68.02      3.53 o 
 -28   1  10       70.87       72.69      4.62 o 
 -27   1  10       25.02       25.49      1.87 o 
 -26   1  10        2.35        2.17      1.63 o 
 -25   1  10       96.48       97.59      4.01 o 
 -24   1  10      541.44      551.54     10.46 o 
 -23   1  10      158.56      150.79      4.32 o 
 -22   1  10      650.81      651.27      7.95 o 
 -21   1  10      785.46      776.12      8.91 o 
 -20   1  10      435.19      428.23      5.86 o 
 -19   1  10      170.86      163.25      3.68 o 
 -18   1  10       37.97       34.54      1.78 o 
 -17   1  10        0.83       -0.10      1.47 o 
 -16   1  10       81.10       73.33      3.83 o 
 -15   1  10      265.39      248.92      3.81 o 
 -14   1  10     1626.06     1648.01     10.61 o 
 -13   1  10      110.65       96.25      2.58 o 
 -12   1  10      364.92      353.05      4.76 o 
 -11   1  10      252.82      251.06      6.18 o 
 -10   1  10       52.80       64.33      3.18 o 
  -9   1  10        1.06        4.91      1.53 o 
  -8   1  10        0.68       -0.04      1.75 o 
  -7   1  10       26.65       26.67      3.23 o 
  -6   1  10      144.04      142.66      6.75 o 
  -5   1  10      516.23      558.75     13.00 o 
  -4   1  10     2082.07     2350.38     26.47 o 
  -3   1  10       80.12      101.61      5.67 o 
  -2   1  10       16.27        9.28      2.07 o 
  -1   1  10      547.18      539.40     18.32 o 
   0   1  10      798.33      812.25     15.23 o 
   1   1  10      377.01      376.20      7.48 o 
   2   1  10       42.78       40.90      2.41 o 
   3   1  10        1.51        1.82      0.68 o 
   4   1  10        1.39        2.38      0.85 o 
   5   1  10      302.14      310.66      4.15 o 
   6   1  10       61.64       70.72      2.10 o 
   7   1  10       92.87       95.83      2.44 o 
   8   1  10       37.59       42.61      1.96 o 
   9   1  10       44.00       42.66      1.92 o 
  10   1  10      268.87      277.07      4.72 o 
  11   1  10      339.14      356.97      5.40 o 
  12   1  10      193.67      194.21      5.64 o 
  13   1  10       29.99       27.89      1.73 o 
  14   1  10       19.14       22.23      1.76 o 
  15   1  10      762.40      768.92     10.64 o 
  16   1  10      197.02      201.02      4.73 o 
  17   1  10       32.71       29.01      2.33 o 
  18   1  10       18.99       18.54      1.83 o 
  19   1  10       14.63       13.02      1.46 o 
  20   1  10       13.29       14.66      1.33 o 
  21   1  10      116.45      113.88      3.87 o 
 -27   2  10      101.64       99.85      4.18 o 
 -26   2  10       59.77       62.24      4.92 o 
 -25   2  10        2.70        4.14      1.25 o 
 -24   2  10        5.18       10.31      1.52 o 
 -23   2  10       27.04       29.74      2.37 o 
 -22   2  10      126.86      121.67      3.72 o 
 -21   2  10        1.10        0.75      0.84 o 
 -20   2  10        6.91        5.03      1.05 o 
 -19   2  10        0.12       -0.26      0.93 o 
 -18   2  10       19.22       23.33      1.68 o 
 -17   2  10       47.59       47.80      2.25 o 
 -16   2  10      127.84      120.24      3.43 o 
 -15   2  10      262.49      249.49      6.02 o 
 -14   2  10      311.94      311.20      6.05 o 
 -13   2  10      162.41      163.15      4.11 o 
 -12   2  10        2.16        3.54      1.57 o 
 -11   2  10       65.83       60.34      2.42 o 
 -10   2  10       66.98       67.61      3.01 o 
  -9   2  10       28.79       27.39      2.18 o 
  -8   2  10       11.80        9.49      2.00 o 
  -7   2  10       34.58       32.89      1.88 o 
  -6   2  10      122.70      126.15      4.68 o 
  -5   2  10       92.31       98.42      2.99 o 
  -4   2  10       85.61      101.69      3.42 o 
  -3   2  10      902.90      980.71     10.21 o 
  -2   2  10      104.97      113.65      3.76 o 
  -1   2  10        4.55        3.59      1.13 o 
   0   2  10        0.00       -1.00      1.09 o 
   1   2  10       29.55       35.97      2.75 o 
   2   2  10      192.38      204.83      6.72 o 
   3   2  10      269.14      274.67      6.83 o 
   4   2  10      145.76      146.82      3.66 o 
   5   2  10       62.19       67.68      2.69 o 
   6   2  10        1.50        1.30      1.01 o 
   7   2  10       37.23       30.64      2.11 o 
   8   2  10        4.43        2.50      1.21 o 
   9   2  10        1.58        4.01      1.33 o 
  10   2  10        2.15       -0.43      1.97 o 
  11   2  10        0.04        2.36      1.32 o 
  12   2  10        5.46        6.01      1.55 o 
  13   2  10        6.00        9.87      2.51 o 
  14   2  10        8.79        3.42      1.30 o 
  15   2  10       51.36       53.23      4.49 o 
  16   2  10        0.20       -2.45      2.45 o 
  17   2  10       76.42       79.35      4.79 o 
  18   2  10       21.00       27.21      2.69 o 
  19   2  10        3.01        2.61      1.20 o 
 -24   3  10       12.60       18.53      1.72 o 
 -23   3  10        0.48        0.74      0.93 o 
 -22   3  10        4.56        1.77      0.98 o 
 -21   3  10        0.30        1.94      0.93 o 
 -20   3  10        3.38        2.98      0.82 o 
 -19   3  10        5.54        3.72      1.00 o 
 -18   3  10        0.00       -0.72      0.92 o 
 -17   3  10       14.10       15.82      1.35 o 
 -16   3  10       63.36       64.20      2.40 o 
 -15   3  10       91.39       88.69      2.79 o 
 -14   3  10      217.39      212.31      4.27 o 
 -13   3  10      759.30      761.43     10.70 o 
 -12   3  10        8.68        6.90      1.29 o 
 -11   3  10      237.93      239.33      5.55 o 
 -10   3  10      398.57      402.58      7.17 o 
  -9   3  10      288.58      288.84      7.93 o 
  -8   3  10      130.24      129.65      3.70 o 
  -7   3  10       25.23       23.80      2.13 o 
  -6   3  10        1.95        2.47      1.42 o 
  -5   3  10        1.88        6.09      0.98 o 
  -4   3  10       30.03       22.15      1.62 o 
  -3   3  10       55.23       69.58      2.37 o 
  -2   3  10       35.89       36.46      1.74 o 
  -1   3  10       56.11       53.48      2.78 o 
   0   3  10       47.71       50.67      2.65 o 
   1   3  10       23.16       26.44      4.22 o 
   2   3  10       14.55       15.17      5.68 o 
   3   3  10        3.48        1.82      1.63 o 
   4   3  10        0.29       -1.72      1.72 o 
   5   3  10      389.15      359.09     11.84 o 
   6   3  10      892.27      897.03     18.78 o 
   7   3  10       80.71       81.22      5.95 o 
   8   3  10        1.42        1.36      2.33 o 
   9   3  10        1.20        2.46      2.06 o 
  10   3  10       16.80       12.29      2.97 o 
  11   3  10        7.24        3.04      2.10 o 
  12   3  10        1.31        2.15      2.18 o 
  13   3  10       14.44        8.61      2.42 o 
  14   3  10       38.30       38.24      3.52 o 
  15   3  10       15.85       11.16      2.20 o 
  16   3  10       10.49       14.17      1.96 o 
 -19   4  10        2.51        1.88      0.87 o 
 -18   4  10        5.74        5.41      0.84 o 
 -17   4  10       12.04       11.76      1.45 o 
 -16   4  10       35.46       38.54      2.22 o 
 -15   4  10      145.04      144.10      4.26 o 
 -14   4  10       13.44       17.02      1.44 o 
 -13   4  10      279.31      281.08      6.59 o 
 -12   4  10        5.49        6.83      1.10 o 
 -11   4  10       54.22       56.15      2.49 o 
 -10   4  10      179.46      184.31      5.38 o 
  -9   4  10       64.78       64.17      2.67 o 
  -8   4  10        4.00        2.31      0.80 o 
  -7   4  10       93.89       96.99      2.74 o 
  -6   4  10      189.58      189.21      3.49 o 
  -5   4  10       61.84       64.50      2.09 o 
  -4   4  10        9.28        5.93      1.02 o 
  -3   4  10        2.76        4.42      0.92 o 
  -2   4  10       68.98       74.50      2.93 o 
  -1   4  10       41.08       50.88      2.45 o 
   0   4  10        2.51        3.91      0.99 o 
   1   4  10        7.16        7.06      1.18 o 
   2   4  10       28.14       30.24      1.88 o 
   3   4  10        7.26        3.74      1.28 o 
   4   4  10       41.73       38.67      2.66 o 
   5   4  10       26.55       28.17      2.18 o 
   6   4  10       17.88       20.34      1.89 o 
   7   4  10      298.28      284.59      5.77 o 
   8   4  10       19.71       17.56      1.83 o 
   9   4  10       39.98       36.04      1.95 o 
  10   4  10       68.49       57.44      3.28 o 
 -28   1  11        0.61        0.21      0.68 o 
 -27   1  11        0.45        1.89      0.92 o 
 -26   1  11        1.90        1.79      2.48 o 
 -25   1  11        4.44        2.03      1.06 o 
 -24   1  11      148.36      153.12      6.95 o 
 -23   1  11      479.98      497.06      7.53 o 
 -22   1  11        3.89        6.72      1.42 o 
 -21   1  11        8.71        9.09      1.48 o 
 -20   1  11       47.53       45.19      2.64 o 
 -19   1  11      177.45      179.48      5.64 o 
 -18   1  11      353.88      355.20      5.85 o 
 -17   1  11      312.34      325.72      5.61 o 
 -16   1  11       56.43       59.65      2.79 o 
 -15   1  11      121.10      125.08      4.86 o 
 -14   1  11       68.43       83.08      2.73 o 
 -13   1  11      359.31      350.16      5.64 o 
 -12   1  11      416.60      413.89      5.73 o 
 -11   1  11      293.48      292.36      5.48 o 
 -10   1  11      150.27      156.59      3.96 o 
  -9   1  11       34.90       37.70      2.60 o 
  -8   1  11        3.15        2.52      0.86 o 
  -7   1  11       34.16       39.09      2.05 o 
  -6   1  11        9.10       11.77      1.58 o 
  -5   1  11      231.74      275.50      8.19 o 
  -4   1  11     1172.26     1252.80     12.13 o 
  -3   1  11       52.09       55.74      6.55 o 
  -2   1  11       59.08       60.00      2.65 o 
  -1   1  11       87.39       86.01      2.41 o 
   0   1  11       11.62        9.81      0.95 o 
   1   1  11       44.83       53.60      1.78 o 
   2   1  11      164.23      167.45      3.15 o 
   3   1  11       98.79       97.13      2.35 o 
   4   1  11        2.20        6.03      0.89 o 
   5   1  11      301.41      300.72      4.26 o 
   6   1  11       88.05       89.25      2.40 o 
   7   1  11      139.96      146.47      3.40 o 
   8   1  11       78.83       79.46      2.59 o 
   9   1  11       18.01       17.30      1.41 o 
  10   1  11        0.14       -0.79      0.93 o 
  11   1  11       21.83       22.56      1.54 o 
  12   1  11       26.68       27.98      1.67 o 
  13   1  11        0.01        0.36      1.05 o 
  14   1  11      186.00      183.98      3.98 o 
  15   1  11      252.27      254.49      6.44 o 
  16   1  11        4.89        4.19      1.26 o 
  17   1  11        2.63        3.00      1.21 o 
  18   1  11       30.16       29.02      1.87 o 
  19   1  11       20.96       18.80      2.13 o 
 -27   2  11        0.02        1.51      1.04 o 
 -26   2  11        4.08        5.59      0.95 o 
 -25   2  11       19.12       21.89      1.68 o 
 -24   2  11       19.54       18.46      2.40 o 
 -23   2  11      328.01      317.08      6.50 o 
 -22   2  11       14.37       10.29      1.03 o 
 -21   2  11        7.82        6.88      1.12 o 
 -20   2  11       19.47       19.60      1.76 o 
 -19   2  11       16.04       12.49      1.32 o 
 -18   2  11        1.11        2.15      0.98 o 
 -17   2  11       23.41       24.78      1.70 o 
 -16   2  11      191.50      195.56      4.20 o 
 -15   2  11     1188.78     1191.82     11.83 o 
 -14   2  11      154.80      163.29      4.38 o 
 -13   2  11      127.56      122.31      3.79 o 
 -12   2  11       71.39       68.93      2.87 o 
 -11   2  11       10.90       10.35      1.55 o 
 -10   2  11       19.17       14.46      1.65 o 
  -9   2  11      170.88      162.21      4.68 o 
  -8   2  11      394.88      390.99      7.19 o 
  -7   2  11      440.66      433.24      8.73 o 
  -6   2  11      325.42      318.89      9.58 o 
  -5   2  11      809.93      844.98     17.41 o 
  -4   2  11      410.07      482.93      8.50 o 
  -3   2  11        1.19        5.51      2.27 o 
  -2   2  11       29.22       19.12      1.46 o 
  -1   2  11      124.85      111.05      3.13 o 
   0   2  11      136.12      133.46      5.88 o 
   1   2  11       74.44       83.38      5.08 o 
   2   2  11       12.76       14.13      3.05 o 
   3   2  11        8.50        5.70      1.48 o 
   4   2  11      297.55      300.09      6.01 o 
   5   2  11       28.58       23.33      1.93 o 
   6   2  11       12.08        9.36      1.40 o 
   7   2  11        0.47        2.03      1.27 o 
   8   2  11        5.72        5.17      1.60 o 
   9   2  11        5.39        2.20      1.15 o 
  10   2  11        0.18       -0.82      1.28 o 
  11   2  11        7.98        8.67      1.80 o 
  12   2  11        7.23        8.23      1.86 o 
  13   2  11        6.81        6.81      4.81 o 
  14   2  11      119.42      105.27      5.24 o 
  15   2  11      162.49      155.75      4.95 o 
  16   2  11       28.01       20.49      2.65 o 
  17   2  11       23.16       20.17      2.21 o 
 -23   3  11       88.51       96.91      3.44 o 
 -22   3  11       84.52       98.49      2.83 o 
 -21   3  11       88.67       99.96      3.08 o 
 -20   3  11       40.35       46.74      2.63 o 
 -19   3  11        2.55        3.11      0.95 o 
 -18   3  11        5.67        6.09      0.98 o 
 -17   3  11        1.79        2.66      1.03 o 
 -16   3  11       20.34       18.50      1.48 o 
 -15   3  11      205.63      198.81      4.39 o 
 -14   3  11       69.04       71.37      3.73 o 
 -13   3  11      287.69      298.04      5.83 o 
 -12   3  11      239.64      249.08      5.37 o 
 -11   3  11      868.81      890.20     10.06 o 
 -10   3  11      703.48      709.09     10.96 o 
  -9   3  11      259.29      265.50      5.52 o 
  -8   3  11       18.10       18.89      1.64 o 
  -7   3  11       26.43       24.61      2.24 o 
  -6   3  11      108.70      108.91      3.43 o 
  -5   3  11      603.02      560.34      7.47 o 
  -4   3  11       58.88       74.46      2.77 o 
  -3   3  11       13.29       17.04      1.43 o 
  -2   3  11        8.52        6.97      1.16 o 
  -1   3  11       19.25       22.00      4.38 o 
   0   3  11        0.69        0.55      1.59 o 
   1   3  11       33.96       28.92      2.64 o 
   2   3  11       81.44       79.15      4.12 o 
   3   3  11       42.09       40.97      4.31 o 
   4   3  11        4.38        2.51      2.08 o 
   5   3  11      135.26      136.22      7.44 o 
   6   3  11      549.57      533.52     14.27 o 
   7   3  11        5.97        5.45      2.24 o 
   8   3  11        0.25       -0.71      2.07 o 
   9   3  11       10.18        9.13      2.55 o 
  10   3  11        7.32        8.27      2.50 o 
  11   3  11        2.25        4.92      2.16 o 
  12   3  11       27.45       25.97      3.01 o 
  13   3  11       29.62       24.73      2.77 o 
  14   3  11       26.42       32.63      2.78 o 
  15   3  11        0.13        3.20      1.24 o 
 -17   4  11       74.47       71.59      3.27 o 
 -16   4  11      186.95      191.99      5.67 o 
 -15   4  11      320.91      317.16      5.58 o 
 -14   4  11       95.99       92.80      4.02 o 
 -13   4  11       43.01       44.42      2.40 o 
 -12   4  11      101.28      103.91      3.58 o 
 -11   4  11       91.09       91.55      4.33 o 
 -10   4  11        5.53        5.06      0.98 o 
  -9   4  11       10.24       10.14      1.12 o 
  -8   4  11       30.03       31.11      1.70 o 
  -7   4  11       28.51       28.82      1.44 o 
  -6   4  11       32.96       25.10      1.92 o 
  -5   4  11      482.65      477.00      8.84 o 
  -4   4  11      217.17      225.03      7.72 o 
  -3   4  11       88.87      100.39      3.99 o 
  -2   4  11        5.62        5.27      1.38 o 
  -1   4  11        9.36        7.09      1.56 o 
   0   4  11       40.97       33.28      2.41 o 
   1   4  11       55.84       51.41      6.13 o 
   2   4  11       35.75       38.29      3.47 o 
   3   4  11        0.04        1.59      1.12 o 
   4   4  11       53.07       56.28      2.71 o 
   5   4  11      216.03      206.27      4.85 o 
   6   4  11       77.99       73.98      3.45 o 
   7   4  11       35.29       41.30      2.00 o 
   8   4  11       50.73       45.30      2.89 o 
 -27   0  12        3.25        2.40      1.29 o 
 -26   0  12        2.98        2.24      1.29 o 
 -25   0  12      157.43      157.76      4.66 o 
 -24   0  12     1573.42     1664.13     27.62 o 
 -23   0  12      327.97      325.73     11.48 o 
 -22   0  12       51.13       44.71      3.11 o 
 -21   0  12       17.03       21.35      2.39 o 
 -20   0  12       26.14       26.34      2.60 o 
 -19   0  12        0.06       -1.28      1.56 o 
 -18   0  12       30.06       37.50      3.07 o 
 -17   0  12       58.25       65.40      3.96 o 
 -16   0  12       92.75       84.63      5.21 o 
 -15   0  12      187.31      178.97     16.13 o 
 -14   0  12      128.07      123.67      6.37 o 
 -13   0  12        6.67        9.96      1.74 o 
 -12   0  12      116.86      106.22      3.67 o 
 -11   0  12      415.89      417.90      7.34 o 
 -10   0  12      459.87      478.64     10.90 o 
  -9   0  12      163.83      171.86     10.58 o 
  -8   0  12        0.31       -0.72      1.74 o 
  -7   0  12       24.44       18.65      2.19 o 
  -6   0  12        8.98       12.81      2.07 o 
  -5   0  12     3951.04     4343.37     43.73 o 
  -4   0  12     1363.42     1520.29     18.75 o 
  -3   0  12      367.13      397.91     11.19 o 
  -2   0  12        0.01        1.84      1.27 o 
  -1   0  12       39.59       38.41      2.67 o 
   0   0  12       19.35       18.97      2.43 o 
   1   0  12        0.26        0.23      1.95 o 
   2   0  12       46.01       46.33      2.89 o 
   3   0  12      223.91      217.77      6.20 o 
   4   0  12      544.61      533.54      9.01 o 
   5   0  12      277.41      273.98      7.52 o 
   6   0  12        1.02        1.04      1.37 o 
   7   0  12      284.32      299.10      9.49 o 
   8   0  12      823.15      829.04     21.80 o 
   9   0  12      941.26      963.14     14.26 o 
  10   0  12      487.02      488.68     10.18 o 
  11   0  12       81.40       92.20      4.56 o 
  12   0  12        0.02       -0.16      1.49 o 
  13   0  12        3.58        4.76      1.66 o 
  14   0  12     2308.11     2449.44     23.05 o 
  15   0  12      422.23      416.45     11.16 o 
  16   0  12        1.81        0.48      1.71 o 
  17   0  12       91.02       89.67      4.62 o 
  18   0  12       67.55       65.39      3.52 o 
 -28   1  12        5.49        6.44      0.80 o 
 -27   1  12        3.87        1.33      2.58 o 
 -26   1  12       19.63       16.88      1.58 o 
 -25   1  12       10.94       10.20      1.10 o 
 -24   1  12        3.10        5.41      1.05 o 
 -23   1  12       91.16       89.36      3.13 o 
 -22   1  12        0.03       -0.31      1.11 o 
 -21   1  12       32.53       29.43      2.12 o 
 -20   1  12       63.88       57.60      2.34 o 
 -19   1  12       62.74       61.78      2.48 o 
 -18   1  12       22.65       27.71      1.79 o 
 -17   1  12        5.35        6.35      1.25 o 
 -16   1  12       86.11       87.29      3.32 o 
 -15   1  12        0.13       -0.50      1.56 o 
 -14   1  12      148.55      154.96      4.32 o 
 -13   1  12        1.84        2.52      2.09 o 
 -12   1  12        5.64        2.47      1.51 o 
 -11   1  12        0.38        0.83      1.45 o 
 -10   1  12       16.62       12.71      1.34 o 
  -9   1  12       79.49       73.07      2.87 o 
  -8   1  12      115.09      117.69      3.66 o 
  -7   1  12       21.40       27.75      1.85 o 
  -6   1  12       43.15       33.12      1.89 o 
  -5   1  12      277.01      282.94      5.72 o 
  -4   1  12      608.99      620.43      9.73 o 
  -3   1  12        0.37        3.08      1.16 o 
  -2   1  12      269.48      277.17      5.70 o 
  -1   1  12      452.88      459.32      7.75 o 
   0   1  12      288.37      282.50      4.04 o 
   1   1  12       25.37       22.52      1.31 o 
   2   1  12      126.91      131.40      2.84 o 
   3   1  12      529.65      521.30      5.76 o 
   4   1  12      212.28      206.73      3.95 o 
   5   1  12      450.48      456.70      5.92 o 
   6   1  12       41.51       41.92      1.93 o 
   7   1  12        0.04       -0.19      0.94 o 
   8   1  12        8.03        6.72      1.09 o 
   9   1  12       11.24       12.94      1.31 o 
  10   1  12        6.03        9.52      1.20 o 
  11   1  12        1.82        2.78      1.11 o 
  12   1  12       13.09       14.19      1.24 o 
  13   1  12       71.19       68.77      2.49 o 
  14   1  12      129.14      121.35      4.26 o 
  15   1  12      324.89      323.28      9.85 o 
  16   1  12       11.76       10.36      1.38 o 
  17   1  12        0.80        0.48      0.96 o 
 -26   2  12        2.09        1.06      0.56 o 
 -25   2  12       63.67       62.03      2.44 o 
 -24   2  12       29.46       31.50      1.87 o 
 -23   2  12        1.32        2.32      1.02 o 
 -22   2  12       86.89       80.51      2.64 o 
 -21   2  12      106.30      106.90      3.22 o 
 -20   2  12       20.96       25.02      1.49 o 
 -19   2  12       19.74       18.28      1.38 o 
 -18   2  12      123.78      120.53      3.16 o 
 -17   2  12       98.12      102.84      3.98 o 
 -16   2  12        6.91       11.22      1.55 o 
 -15   2  12      629.65      655.05     12.47 o 
 -14   2  12     2343.10     2366.11     21.01 o 
 -13   2  12      228.92      229.96      8.59 o 
 -12   2  12       35.15       36.54      2.81 o 
 -11   2  12        2.49        1.86      1.36 o 
 -10   2  12       35.70       35.59      2.86 o 
  -9   2  12      175.75      171.68      5.69 o 
  -8   2  12      158.72      166.64      5.52 o 
  -7   2  12        2.58        4.61      1.23 o 
  -6   2  12      176.20      173.45      7.64 o 
  -5   2  12       88.52       79.92      5.22 o 
  -4   2  12       12.81       12.33      2.36 o 
  -3   2  12      140.18      151.05      5.18 o 
  -2   2  12      256.80      257.38      7.22 o 
  -1   2  12      197.76      195.48      5.82 o 
   0   2  12       52.44       50.79      3.19 o 
   1   2  12        0.35       -0.48      1.36 o 
   2   2  12       21.17       21.40      2.31 o 
   3   2  12       48.51       46.56      4.53 o 
   4   2  12     1159.43     1193.85     14.75 o 
   5   2  12     1125.72     1149.42     14.55 o 
   6   2  12       44.17       46.35      3.15 o 
   7   2  12       43.22       44.58      2.48 o 
   8   2  12        1.03       -1.25      1.25 o 
   9   2  12        1.05        1.60      1.26 o 
  10   2  12       24.92       22.39      2.46 o 
  11   2  12       79.57       78.47      5.34 o 
  12   2  12       40.18       28.90      3.46 o 
  13   2  12        0.51        1.44      1.78 o 
  14   2  12        2.94        5.24      1.95 o 
  15   2  12        1.39       -0.49      1.52 o 
 -21   3  12       13.50       12.27      1.37 o 
 -20   3  12       11.92        9.45      0.98 o 
 -19   3  12       75.87       84.14      2.73 o 
 -18   3  12       87.47       92.14      2.54 o 
 -17   3  12       26.22       26.60      1.77 o 
 -16   3  12        3.37        1.01      1.15 o 
 -15   3  12      287.55      288.47     17.81 o 
 -14   3  12      100.43      111.00      4.79 o 
 -13   3  12      280.52      289.19      6.69 o 
 -12   3  12      171.99      176.32      5.28 o 
 -11   3  12       70.95       76.25      3.56 o 
 -10   3  12       10.58       11.24      2.59 o 
  -9   3  12       33.71       31.02      3.80 o 
  -8   3  12      253.50      254.70      8.30 o 
  -7   3  12      401.25      408.03      8.64 o 
  -6   3  12      173.08      180.62      5.77 o 
  -5   3  12      183.33      180.26      8.27 o 
  -4   3  12       43.73       50.98      4.70 o 
  -3   3  12      143.85      140.68      7.33 o 
  -2   3  12      181.45      174.07     10.50 o 
  -1   3  12      122.29      113.84      5.14 o 
   0   3  12       27.92       26.78      2.55 o 
   1   3  12        0.09        0.24      2.61 o 
   2   3  12        8.74        9.27      2.70 o 
   3   3  12       20.54       24.94      3.62 o 
   4   3  12      147.02      151.57      7.51 o 
   5   3  12       25.11       28.27      3.71 o 
   6   3  12      224.47      237.53      9.02 o 
   7   3  12       11.67       14.48      2.74 o 
   8   3  12        0.66       -0.73      1.74 o 
   9   3  12        0.58        1.46      1.82 o 
  10   3  12        1.40        1.54      1.59 o 
  11   3  12        0.43        0.60      1.55 o 
  12   3  12        2.90        1.76      1.35 o 
  13   3  12        0.04       -0.55      1.23 o 
 -14   4  12        3.15        0.96      0.85 o 
 -13   4  12       46.29       43.63      2.66 o 
 -12   4  12        1.90       -0.34      1.04 o 
 -11   4  12        7.52        6.03      0.93 o 
 -10   4  12       34.12       30.77      1.73 o 
  -9   4  12       51.05       47.35      2.32 o 
  -8   4  12       46.48       44.39      3.02 o 
  -7   4  12        3.83        3.09      1.27 o 
  -6   4  12      212.81      195.59      6.32 o 
  -5   4  12       62.25       53.73      3.46 o 
  -4   4  12      268.45      261.04      7.49 o 
  -3   4  12       81.80       82.04      4.33 o 
  -2   4  12       14.41       13.30      1.94 o 
  -1   4  12        4.55        3.76      1.33 o 
   0   4  12        0.22        1.05      1.22 o 
   1   4  12       14.86       18.25      2.31 o 
   2   4  12       72.66       83.39      3.05 o 
   3   4  12      110.61      113.75      7.25 o 
   4   4  12        0.12       -0.02      0.85 o 
   5   4  12        0.54        1.22      0.82 o 
 -27   1  13       39.08       38.71      1.65 o 
 -26   1  13        2.30        2.80      0.83 o 
 -25   1  13      106.94      107.09      2.36 o 
 -24   1  13      179.76      174.81      3.26 o 
 -23   1  13        0.02        0.51      0.93 o 
 -22   1  13        5.34        6.62      1.47 o 
 -21   1  13        0.06       -0.32      1.45 o 
 -20   1  13        3.87        3.98      1.37 o 
 -19   1  13       11.31       12.08      1.22 o 
 -18   1  13       18.83       19.72      1.49 o 
 -17   1  13       57.94       59.38      2.38 o 
 -16   1  13      137.18      132.63      3.18 o 
 -15   1  13       40.67       44.16      2.10 o 
 -14   1  13       79.94       84.48      3.27 o 
 -13   1  13       42.87       41.83      2.35 o 
 -12   1  13      349.07      348.43      6.48 o 
 -11   1  13      377.78      371.54      6.60 o 
 -10   1  13      112.73      110.80      4.56 o 
  -9   1  13        0.05       -0.17      1.24 o 
  -8   1  13       12.58       12.15      1.87 o 
  -7   1  13        7.53        3.84      1.26 o 
  -6   1  13      316.10      346.60      6.58 o 
  -5   1  13      632.02      671.69      9.11 o 
  -4   1  13        6.78        5.85      2.73 o 
  -3   1  13        0.78       -1.36      1.36 o 
  -2   1  13        0.21       -0.46      1.06 o 
  -1   1  13       53.00       40.78      2.30 o 
   0   1  13      235.20      215.37      5.58 o 
   1   1  13      329.55      323.35      5.42 o 
   2   1  13      110.22      116.17      3.00 o 
   3   1  13       15.46       12.05      1.15 o 
   4   1  13       78.19       74.42      2.48 o 
   5   1  13      564.08      551.01      6.45 o 
   6   1  13       78.46       78.93      2.51 o 
   7   1  13       54.63       53.50      2.12 o 
   8   1  13      243.20      250.73      4.25 o 
   9   1  13      237.67      252.58      4.63 o 
  10   1  13      115.16      120.91      3.30 o 
  11   1  13       25.57       29.31      1.71 o 
  12   1  13       10.55        9.87      1.14 o 
  13   1  13      472.64      468.04      7.66 o 
  14   1  13        3.54        3.50      1.12 o 
  15   1  13      276.73      259.75      7.01 o 
 -25   2  13       26.04       21.93      1.61 o 
 -24   2  13      225.29      224.08      5.38 o 
 -23   2  13       87.44       84.47      2.84 o 
 -22   2  13      107.00      106.37      2.91 o 
 -21   2  13       98.55       98.26      2.89 o 
 -20   2  13       24.59       24.62      1.66 o 
 -19   2  13        5.36        5.67      1.10 o 
 -18   2  13       83.28       85.79      5.04 o 
 -17   2  13      127.72      129.45      4.51 o 
 -16   2  13       24.78       23.79      2.14 o 
 -15   2  13      141.15      139.47      4.71 o 
 -14   2  13       16.65       18.92      1.87 o 
 -13   2  13       72.85       67.13      5.20 o 
 -12   2  13        0.32        0.91      1.75 o 
 -11   2  13      151.74      148.69      7.33 o 
 -10   2  13      366.63      386.16     11.75 o 
  -9   2  13      274.04      278.87      9.96 o 
  -8   2  13       21.89       20.60      3.02 o 
  -7   2  13      147.45      141.91      7.00 o 
  -6   2  13      944.67      988.35     18.36 o 
  -5   2  13      144.66      128.14      8.62 o 
  -4   2  13      558.01      568.56     13.67 o 
  -3   2  13      176.39      185.90      5.83 o 
  -2   2  13        3.39       -0.28      1.21 o 
  -1   2  13      112.71      112.35      4.44 o 
   0   2  13      116.89      113.68      4.45 o 
   1   2  13       16.72       17.83      1.62 o 
   2   2  13        6.13        6.99      1.66 o 
   3   2  13        3.63        2.65      1.27 o 
   4   2  13      173.28      180.27      5.65 o 
   5   2  13       18.05       19.49      2.15 o 
   6   2  13      176.02      167.57      5.47 o 
   7   2  13       99.08      101.70      4.38 o 
   8   2  13        7.99        8.91      1.55 o 
   9   2  13        0.17       -1.10      1.75 o 
  10   2  13        0.25        1.05      1.90 o 
  11   2  13        4.24        4.00      1.79 o 
  12   2  13       46.17       52.18      3.62 o 
 -18   3  13       16.67       15.99      1.35 o 
 -17   3  13        4.98        5.83      1.19 o 
 -10   3  13      137.52      155.82      7.16 o 
  -9   3  13      185.73      183.26      8.03 o 
  -8   3  13      143.28      135.14      7.07 o 
  -7   3  13       82.66       92.24      5.71 o 
  -6   3  13       30.97       35.12      3.72 o 
  -5   3  13      102.10      127.01      6.73 o 
  -4   3  13       10.03        9.96      2.66 o 
  -3   3  13        2.53        4.53      1.89 o 
  -2   3  13       11.82       15.31      2.84 o 
  -1   3  13       81.46       83.29      5.51 o 
   0   3  13      111.75      104.47      6.09 o 
   1   3  13       75.90       82.45      5.51 o 
   2   3  13       99.43      103.19      5.92 o 
   3   3  13      364.59      395.67     11.11 o 
   4   3  13      318.75      313.28      9.80 o 
   5   3  13       80.04       90.34      5.28 o 
   6   3  13        0.74        2.05      1.81 o 
   7   3  13        2.21        3.36      1.69 o 
   8   3  13        7.43        9.16      2.03 o 
   9   3  13        4.77        7.04      1.82 o 
  10   3  13        0.41        0.49      1.37 o 
  -9   4  13       53.47       46.45      2.68 o 
  -8   4  13       42.07       36.44      2.45 o 
  -7   4  13       10.83        9.24      1.45 o 
  -6   4  13       60.83       65.95      3.41 o 
  -5   4  13       70.29       71.85      3.54 o 
  -4   4  13      301.79      308.04      7.23 o 
  -3   4  13      111.37      118.80      4.52 o 
  -2   4  13       83.76       94.90      4.03 o 
  -1   4  13      106.95      112.33      4.36 o 
   0   4  13       74.75       82.32      3.52 o 
   1   4  13       18.09       18.74      1.36 o 
   2   4  13        0.06        0.83      0.88 o 
 -26   0  14       17.14       13.96      1.65 o 
 -25   0  14       22.70       25.85      1.62 o 
 -24   0  14        9.02       12.59      1.41 o 
 -23   0  14       63.62       46.92      2.53 o 
 -22   0  14      184.74      153.69      4.69 o 
 -21   0  14      108.39      102.92      4.03 o 
 -20   0  14        8.35       10.41      1.70 o 
 -19   0  14       10.41        8.32      1.85 o 
 -18   0  14        9.82       11.37      1.90 o 
 -17   0  14       19.11       18.82      3.04 o 
 -16   0  14      396.37      367.72      8.53 o 
 -15   0  14        8.36        7.93      1.82 o 
 -14   0  14        5.62        2.75      1.95 o 
 -13   0  14      265.78      238.34      9.13 o 
 -12   0  14      996.72      897.51     13.36 o 
 -11   0  14     1180.36     1066.85     16.31 o 
 -10   0  14      639.80      583.11     11.96 o 
  -9   0  14       99.76       92.41      4.26 o 
  -8   0  14       93.52       80.33      3.92 o 
  -7   0  14      751.24      719.58     16.99 o 
  -6   0  14      518.74      519.47     14.51 o 
  -5   0  14      167.60      155.20      8.16 o 
  -4   0  14      145.89      163.69      8.29 o 
  -3   0  14      295.16      316.20     11.48 o 
  -2   0  14        4.95        5.35      2.01 o 
  -1   0  14      391.93      377.18     12.60 o 
   0   0  14     1270.48     1286.70     23.28 o 
   1   0  14     1306.13     1303.78     23.39 o 
   2   0  14      357.88      359.09      8.63 o 
   3   0  14      142.73      127.74      6.36 o 
   4   0  14      167.14      160.72      5.75 o 
   5   0  14     1071.01     1025.99     14.37 o 
   6   0  14      584.78      583.50     10.70 o 
   7   0  14      137.58      138.72      5.21 o 
   8   0  14        1.23        0.19      1.49 o 
   9   0  14       38.86       37.13      3.76 o 
  10   0  14       86.94       87.64      3.99 o 
  11   0  14       16.13       12.80      2.59 o 
  12   0  14       46.34       44.60      2.63 o 
  13   0  14       57.21       61.02      3.91 o 
  14   0  14      106.79      109.05      4.65 o 
 -26   1  14       18.17       18.53      1.15 o 
 -25   1  14      188.56      188.47      3.15 o 
 -24   1  14      267.64      262.10      4.14 o 
 -23   1  14       13.96       14.26      1.23 o 
 -22   1  14       69.87       62.34      2.45 o 
 -21   1  14      127.63      121.83      4.00 o 
 -20   1  14       37.02       34.21      1.76 o 
 -19   1  14       18.65       17.54      1.24 o 
 -18   1  14      229.83      213.72      3.74 o 
 -17   1  14      439.45      403.48      5.19 o 
 -16   1  14      109.13       96.12      2.97 o 
 -15   1  14      673.08      662.17      7.74 o 
 -14   1  14       19.00       17.14      1.61 o 
 -13   1  14      160.97      158.38      4.32 o 
 -12   1  14       90.55       93.70      3.36 o 
 -11   1  14        6.80       10.46      1.85 o 
 -10   1  14       10.85       12.59      1.71 o 
  -9   1  14       16.51       21.09      2.29 o 
  -8   1  14        8.72        6.04      1.59 o 
  -7   1  14      232.03      214.78      6.49 o 
  -6   1  14        0.31        4.19      1.36 o 
  -5   1  14     2478.16     2600.05     25.01 o 
  -4   1  14      532.39      555.60      8.28 o 
  -3   1  14        8.52        7.83      1.42 o 
  -2   1  14      231.53      224.18      5.34 o 
  -1   1  14      273.90      261.16      5.72 o 
   0   1  14      119.29      113.25      3.80 o 
   1   1  14       12.85       10.92      1.79 o 
   2   1  14        0.14        0.49      1.03 o 
   3   1  14       81.12       85.31      3.29 o 
   4   1  14       42.45       38.11      1.97 o 
   5   1  14      492.37      496.55      5.87 o 
   6   1  14      426.55      442.55      5.46 o 
   7   1  14       90.78       98.06      2.96 o 
   8   1  14        2.20        1.75      0.94 o 
   9   1  14      100.78       98.54      2.82 o 
  10   1  14      200.23      189.18      3.66 o 
  11   1  14      145.81      140.53      4.48 o 
 -23   2  14       52.36       47.71      1.86 o 
 -22   2  14       76.20       73.26      2.06 o 
 -21   2  14       26.10       21.91      1.32 o 
 -20   2  14        3.37        2.97      0.85 o 
 -19   2  14        0.14        0.97      0.79 o 
 -18   2  14       16.80       18.37      1.64 o 
 -17   2  14       42.23       43.33      2.12 o 
 -16   2  14       14.17       11.23      1.38 o 
 -15   2  14        0.52       -0.78      1.89 o 
 -14   2  14       27.27       30.30      3.51 o 
 -13   2  14        0.35        1.35      1.59 o 
 -12   2  14       56.68       49.22      4.30 o 
 -11   2  14      111.07      102.57      6.04 o 
 -10   2  14       80.19       81.20      5.32 o 
  -9   2  14       14.77       17.05      2.60 o 
  -8   2  14        1.58        1.18      1.64 o 
  -7   2  14        1.83        0.30      1.64 o 
  -6   2  14       29.72       32.69      2.60 o 
  -5   2  14       42.98       47.54      3.07 o 
  -4   2  14       57.63       63.41      3.35 o 
  -3   2  14        0.50       -0.63      1.33 o 
  -2   2  14      107.44      112.12      4.42 o 
  -1   2  14      236.98      254.80      6.52 o 
   0   2  14      190.27      202.96      5.72 o 
   1   2  14      111.43      113.89      4.33 o 
   2   2  14       26.73       25.99      2.25 o 
   3   2  14       11.62       10.51      2.06 o 
   4   2  14       25.30       26.52      2.22 o 
   5   2  14       89.66       83.34      3.62 o 
   6   2  14        0.01        1.69      1.82 o 
   7   2  14       19.90       17.24      3.12 o 
   8   2  14        0.69       -1.00      1.74 o 
   9   2  14       44.76       44.66      3.45 o 
 -19   3  14        3.58        2.82      1.06 o 
 -18   3  14        7.71        6.29      0.95 o 
 -17   3  14        4.37        4.69      1.06 o 
 -16   3  14       66.69       51.71      8.70 o 
 -15   3  14      401.93      397.13      9.44 o 
 -14   3  14       10.68       10.00      2.25 o 
 -13   3  14       65.40       74.45      4.52 o 
 -12   3  14        8.05        6.67      1.88 o 
 -11   3  14        2.89        1.35      1.76 o 
 -10   3  14       10.18       11.04      2.54 o 
  -9   3  14        7.24        6.35      2.04 o 
  -8   3  14        0.82       -1.88      1.88 o 
  -7   3  14       13.50        9.87      2.36 o 
  -6   3  14        0.00        1.40      1.88 o 
  -5   3  14        7.04        7.24      2.29 o 
  -4   3  14        1.84        2.89      1.86 o 
  -3   3  14        0.09        2.03      1.97 o 
  -2   3  14        2.66        3.88      1.93 o 
  -1   3  14       20.95       22.85      3.16 o 
   0   3  14       32.64       32.87      3.43 o 
   1   3  14       30.99       30.88      3.28 o 
   2   3  14        4.06        3.55      1.66 o 
   3   3  14      107.55      110.94      5.43 o 
   4   3  14      130.79      121.30      5.52 o 
   5   3  14      253.60      267.58      7.68 o 
   6   3  14      243.89      250.83      7.17 o 
   7   3  14       10.30        8.70      1.67 o 
   8   3  14       26.32       26.52      2.21 o 
  -4   4  14       12.68       17.30      1.90 o 
  -3   4  14       18.19       19.22      1.94 o 
 -24   1  15       38.01       37.75      1.40 o 
 -23   1  15       15.21       18.94      1.19 o 
 -22   1  15        3.20        4.78      0.86 o 
 -21   1  15        5.65        5.94      1.01 o 
 -20   1  15        7.65        7.83      1.18 o 
 -19   1  15        0.28        0.52      0.96 o 
 -18   1  15       18.19       24.19      1.45 o 
 -17   1  15       73.67       82.18      2.69 o 
 -16   1  15      114.25      113.49      3.03 o 
 -15   1  15      145.99      130.33      3.30 o 
 -14   1  15        4.45        1.26      0.80 o 
 -13   1  15       39.90       45.01      2.04 o 
 -12   1  15      117.55      120.32      7.24 o 
 -11   1  15      131.92      127.06      4.82 o 
 -10   1  15       83.98       72.37      3.80 o 
  -9   1  15        4.86       -0.28      3.08 o 
  -8   1  15       79.23       82.99      5.28 o 
  -7   1  15      434.89      438.55      7.28 o 
  -6   1  15       74.58       85.42      3.31 o 
  -5   1  15      292.51      296.01      5.97 o 
  -4   1  15       20.07       17.58      1.67 o 
  -3   1  15       27.25       29.32      2.08 o 
  -2   1  15       49.19       54.77      2.59 o 
  -1   1  15       21.86       26.72      1.96 o 
   0   1  15        3.96        4.54      1.10 o 
   1   1  15        0.65       -0.04      1.47 o 
   2   1  15        0.01       -1.34      1.57 o 
   3   1  15      291.25      290.55      7.14 o 
   4   1  15      111.38       95.51      4.11 o 
   5   1  15       58.55       57.65      3.30 o 
   6   1  15       29.73       30.47      2.35 o 
   7   1  15       13.85       16.74      1.81 o 
   8   1  15        0.49        0.89      1.20 o 
   9   1  15       18.44       21.38      2.83 o 
  10   1  15       50.72       58.53      4.47 o 
 -22   2  15        0.00       -0.58      0.58 o 
 -21   2  15        0.52       -0.35      0.73 o 
 -20   2  15        0.34        1.19      0.63 o 
 -19   2  15        0.01       -0.21      0.86 o 
 -18   2  15        0.01       -0.46      1.60 o 
 -17   2  15       15.24       15.92      1.76 o 
 -16   2  15      145.62      149.50      5.22 o 
 -15   2  15       18.38       12.12      1.82 o 
 -14   2  15        2.72        1.84      1.46 o 
 -13   2  15       15.49       13.26      2.52 o 
 -12   2  15        6.41        6.70      1.92 o 
 -11   2  15        0.02       -1.13      1.83 o 
 -10   2  15        0.05       -0.95      1.66 o 
  -9   2  15        5.94        6.86      1.46 o 
  -8   2  15       26.20       26.06      2.28 o 
  -7   2  15        9.69        8.31      1.62 o 
  -6   2  15      381.20      415.99      8.16 o 
  -5   2  15       11.74       20.67      2.09 o 
  -4   2  15       10.25       15.07      1.88 o 
  -3   2  15       28.26       23.86      2.11 o 
  -2   2  15       73.66       64.95      4.64 o 
  -1   2  15       76.93       73.95      5.01 o 
   0   2  15       39.69       43.21      3.84 o 
   1   2  15       11.51       13.03      2.37 o 
   2   2  15        6.82        7.60      1.41 o 
   3   2  15      213.45      218.95      8.76 o 
   4   2  15       35.65       38.12      3.26 o 
   5   2  15        0.57       -1.19      1.19 o 
   6   2  15       17.69       12.59      2.08 o 
 -17   3  15        0.70        0.58      0.67 o 
 -16   3  15      140.77      110.11     15.65 o 
 -15   3  15       86.46       77.28      3.87 o 
 -14   3  15       24.08       26.95      2.41 o 
 -13   3  15        4.87        5.60      1.57 o 
 -12   3  15       88.08       93.66      4.62 o 
 -11   3  15       59.93       56.48      3.75 o 
 -10   3  15        0.24        0.20      1.37 o 
  -9   3  15       46.06       50.90      3.59 o 
  -8   3  15       77.11       74.65      4.42 o 
  -7   3  15        1.36        4.06      1.70 o 
  -6   3  15       48.05       40.70      3.45 o 
  -5   3  15        8.38        8.39      2.08 o 
  -4   3  15       13.69       10.93      2.10 o 
  -3   3  15        0.82       -1.71      1.71 o 
  -2   3  15        9.68       10.05      1.95 o 
  -1   3  15       25.20       28.43      2.81 o 
   0   3  15       29.73       23.93      2.52 o 
   1   3  15       10.82        8.60      1.92 o 
   2   3  15        2.62        3.55      1.57 o 
   3   3  15      206.07      206.12      6.13 o 
   4   3  15        8.51        8.88      1.57 o 
   5   3  15      145.78      136.74      4.42 o 
 -24   0  16       70.36       69.01      2.80 o 
 -23   0  16      117.90      103.79      8.08 o 
 -22   0  16        1.61        1.95      0.73 o 
 -21   0  16       61.94       68.21      2.63 o 
 -20   0  16      104.64      105.64      3.46 o 
 -19   0  16       34.83       32.65      2.10 o 
 -18   0  16        0.94        0.94      1.95 o 
 -17   0  16        0.04        0.80      1.11 o 
 -16   0  16       11.50        5.82      1.26 o 
 -15   0  16        1.34        1.07      1.20 o 
 -14   0  16        4.57        8.63      1.54 o 
 -13   0  16       50.92       58.68      3.26 o 
 -12   0  16       91.39       99.57      4.51 o 
 -11   0  16       78.44       77.13      5.39 o 
 -10   0  16       22.64       13.35      2.67 o 
  -9   0  16        4.07       12.32      2.83 o 
  -8   0  16       27.51       45.07      4.52 o 
  -7   0  16      780.03      741.77     17.00 o 
  -6   0  16     1410.07     1454.87     23.77 o 
  -5   0  16        3.03       12.93      3.29 o 
  -4   0  16       90.49      101.48      6.50 o 
  -3   0  16        5.18        1.70      1.88 o 
  -2   0  16      147.03      130.07      7.18 o 
  -1   0  16      147.36      145.06      7.62 o 
   0   0  16       25.64       20.54      3.19 o 
   1   0  16        0.55        3.32      2.02 o 
   2   0  16        0.48        0.75      1.94 o 
   3   0  16       17.76       16.76      2.90 o 
   4   0  16        0.09       -0.40      1.91 o 
   5   0  16       30.80       34.48      3.54 o 
   6   0  16       69.93       69.24      4.65 o 
   7   0  16       30.77       29.10      3.23 o 
   8   0  16        0.07        0.44      1.44 o 
   9   0  16       31.34       32.62      2.73 o 
 -23   1  16       50.21       51.80      1.89 o 
 -22   1  16       23.28       27.19      1.21 o 
 -21   1  16       23.70       30.35      1.47 o 
 -20   1  16       36.71       46.81      1.83 o 
 -19   1  16       26.79       30.92      1.62 o 
 -18   1  16       10.79       11.63      1.75 o 
 -17   1  16       43.62       40.23      1.93 o 
 -16   1  16      101.01      107.29      2.64 o 
 -15   1  16        3.87        5.75      0.93 o 
 -14   1  16       10.67       14.38      1.86 o 
 -13   1  16        2.24        3.35      1.00 o 
 -12   1  16       12.96        7.81      1.21 o 
 -11   1  16       41.06       34.81      2.14 o 
 -10   1  16       14.64        9.37      1.51 o 
  -9   1  16        0.98        2.91      0.91 o 
  -8   1  16       39.90       42.14      2.60 o 
  -7   1  16      219.83      193.37      4.60 o 
  -6   1  16       35.68       38.71      2.25 o 
  -5   1  16      253.61      239.61      5.08 o 
  -4   1  16       16.39       13.27      1.38 o 
  -3   1  16       55.89       58.56      3.29 o 
  -2   1  16       81.14       84.12      3.84 o 
  -1   1  16       14.49       16.24      1.97 o 
   0   1  16        1.32        1.32      1.19 o 
   1   1  16       22.44       26.00      2.26 o 
   2   1  16      100.52      101.49      4.05 o 
   3   1  16       45.46       44.11      2.72 o 
   4   1  16        5.49        9.06      2.25 o 
   5   1  16       67.11       72.19      3.15 o 
   6   1  16       71.81       70.21      3.00 o 
   7   1  16       19.48       17.81      2.33 o 
   8   1  16        2.55        2.16      1.59 o 
 -20   2  16       16.43       14.04      1.61 o 
 -19   2  16       38.27       38.81      2.24 o 
 -18   2  16       11.08       14.95      1.37 o 
 -17   2  16      153.42      135.12      7.49 o 
 -16   2  16      564.10      576.32     29.55 o 
 -15   2  16      162.82      153.74     13.49 o 
 -14   2  16       17.92       17.46      2.49 o 
 -13   2  16       48.39       46.47      4.89 o 
 -12   2  16       72.78       62.92      2.99 o 
 -11   2  16       11.34        9.21      2.17 o 
 -10   2  16        3.78        1.92      2.26 o 
  -9   2  16        8.36        7.87      1.62 o 
  -8   2  16        0.31        0.87      1.06 o 
  -7   2  16        3.93        5.83      1.41 o 
  -6   2  16       26.50       24.35      2.90 o 
  -5   2  16       41.03       35.59      3.45 o 
  -4   2  16       55.93       54.50      4.04 o 
  -3   2  16        1.16       -1.96      1.96 o 
  -2   2  16       53.49       57.13      4.06 o 
  -1   2  16      168.26      178.24      6.69 o 
   0   2  16      173.99      194.19      6.83 o 
   1   2  16       27.07       25.00      2.45 o 
   2   2  16      163.86      176.50      6.18 o 
 -14   3  16       29.56       18.60      1.86 o 
 -13   3  16       55.30       49.12      2.08 o 
 -12   3  16        6.29        5.03      0.94 o 
 -11   3  16        2.55        1.33      1.01 o 
 -10   3  16        7.63        4.42      1.34 o 
  -9   3  16        5.98        5.91      1.52 o 
  -8   3  16        2.20       -1.36      1.40 o 
  -7   3  16       55.12       60.52      3.48 o 
  -6   3  16        0.31       -0.22      1.23 o 
  -5   3  16        2.09        1.33      1.19 o 
  -4   3  16        0.08        2.65      1.35 o 
  -3   3  16        1.94       -0.11      1.16 o 
  -2   3  16        0.48        2.11      1.13 o 
  -1   3  16       18.71       18.10      1.89 o 
   0   3  16       43.47       47.62      2.73 o 
 -21   1  17        6.59       10.61      1.35 o 
 -20   1  17        0.62        2.23      0.69 o 
 -19   1  17        0.64        1.24      0.71 o 
 -18   1  17        7.07        7.26      1.41 o 
 -17   1  17        6.51        7.65      1.15 o 
 -16   1  17       65.70       60.66      2.76 o 
 -15   1  17        2.79        1.37      0.79 o 
 -14   1  17        0.87       -0.10      0.76 o 
 -13   1  17        0.12       -0.99      0.99 o 
 -12   1  17        0.95        0.43      0.85 o 
 -11   1  17        1.65        2.89      0.86 o 
 -10   1  17       26.54       35.64      2.37 o 
  -9   1  17       21.62       24.91      2.13 o 
  -8   1  17       19.44       16.32      2.36 o 
  -7   1  17      114.34      130.55      4.42 o 
  -6   1  17       91.56      101.70      3.91 o 
  -5   1  17        5.89        8.42      1.78 o 
  -4   1  17       22.41       17.31      1.80 o 
  -3   1  17       44.68       40.19      2.69 o 
  -2   1  17       24.65       19.54      1.92 o 
  -1   1  17        2.29        0.41      1.07 o 
   0   1  17        0.22       -1.15      1.15 o 
   1   1  17        2.09        1.63      0.98 o 
   2   1  17       24.20       21.84      1.80 o 
   3   1  17        4.02        1.66      0.94 o 
   4   1  17       29.60       26.89      2.39 o 
   5   1  17       20.37       19.07      2.16 o 
   6   1  17        0.15        0.87      1.23 o 
 -17   2  17       72.37       64.70     12.46 o 
 -16   2  17       40.61       37.29      3.19 o 
 -15   2  17        4.63        7.45      1.08 o 
 -14   2  17       59.87       60.35      2.50 o 
 -13   2  17       60.49       54.32      2.45 o 
 -12   2  17        7.15        6.59      1.12 o 
 -11   2  17        3.57        2.80      0.93 o 
 -10   2  17       14.77       16.08      1.56 o 
  -9   2  17        8.94        8.53      1.62 o 
  -8   2  17        0.01        1.05      0.86 o 
  -7   2  17      100.34      105.28      4.86 o 
  -6   2  17        0.25        3.67      1.65 o 
  -5   2  17        1.28       -1.17      1.23 o 
  -4   2  17        2.13        1.93      1.31 o 
  -3   2  17        0.14        0.42      1.20 o 
 -18   0  18       66.91       59.76      2.87 o 
 -17   0  18       30.48       20.44      1.84 o 
 -16   0  18      275.59      275.99      6.96 o 
 -15   0  18      110.12      114.05      4.79 o 
 -14   0  18       46.48       52.24      3.53 o 
 -13   0  18       12.97       17.46      2.32 o 
 -12   0  18        6.34        7.19      1.80 o 
 -11   0  18       90.40       88.33      4.82 o 
 -10   0  18       99.81       96.08      5.13 o 
  -9   0  18       22.11       22.90      2.72 o 
  -8   0  18       24.23       31.42      3.10 o 
  -7   0  18        0.67        3.02      1.68 o 
  -6   0  18       46.91       45.78      3.60 o 
  -5   0  18        1.20        1.37      1.46 o 
  -4   0  18       20.19       23.31      2.75 o 
  -3   0  18       14.71       17.91      2.38 o 
  -2   0  18        0.42       -1.50      1.50 o 
  -1   0  18        2.69        1.49      1.33 o 
   0   0  18       12.11       11.27      1.91 o 
   1   0  18       26.81       25.24      2.49 o 
   2   0  18      158.77      131.15      5.08 o 
   3   0  18        4.27        4.33      1.37 o 
   4   0  18       20.23       17.32      1.84 o 
 -18   1  18       29.19       30.13      2.06 o 
 -17   1  18       92.94       83.30      3.61 o 
 -16   1  18       26.06       25.51      1.44 o 
 -15   1  18        0.10        1.27      0.68 o 
 -14   1  18       16.05       12.22      2.47 o 
 -13   1  18       21.11       17.70      1.69 o 
 -12   1  18       22.90       21.10      1.19 o 
 -11   1  18       29.93       32.42      1.87 o 
 -10   1  18       28.65       29.96      1.87 o 
  -9   1  18       16.45       12.74      1.59 o 
  -8   1  18       64.75       63.89      2.72 o 
  -7   1  18      418.84      433.65      6.91 o 
  -6   1  18        0.79        0.13      1.27 o 
  -5   1  18        5.31        5.81      1.06 o 
  -4   1  18        3.48        1.45      0.92 o 
  -3   1  18        9.17        8.60      1.34 o 
  -2   1  18        1.65        0.83      0.88 o 
  -1   1  18        0.66        1.16      1.67 o 
   0   1  18        3.28        4.55      0.95 o 
   1   1  18        4.95        4.35      1.84 o 
   2   1  18      131.46      109.74      4.01 o 
 -12   1  19        0.00       -0.01      0.86 o 
 -11   1  19        0.19       -1.03      1.03 o 
 -10   1  19        0.16        1.26      1.11 o 
  -9   1  19        4.28        6.36      1.28 o 
  -8   1  19      347.84      370.97      7.57 o 
  -7   1  19        9.63        5.67      1.18 o 
  -6   1  19       22.92       30.03      2.23 o 
  -5   1  19       10.89       11.56      1.50 o 
                                                 
